# Supplementary material for: 3,4-O-(2,3-Dimethoxy­butane-2,3-di­yl)-S-(4-methyl­phen­yl)-1-thia-α-d-manno­pyran­oside
Source: Acta Crystallogr Sect E Struct Rep Online. 2008 Jun 28;64(Pt 7):o1367. doi: 10.1107/S1600536808018874 (PMC2961734; doi:10.1107/S1600536808018874)
Supplement: Supplementary file 1 [file e-64-o1367-sup1.cif]

##############################################################################
###                                                                        ###
###        Electronic paper (Acta Crystallographica Section E)             ###
###                                                                        ###
##############################################################################
#                                                                            #
# This CIF contains the data in a paper accepted for publication in Acta     #
# Crystallographica Section E. It conforms to the requirements of Notes      #
# for Authors for Section E, and has been peer reviewed under the auspices   #
# of the IUCr Commission on Journals.                                        #
#                                                                            #
# Full details of the Crystallographic Information File format               #
# are given in the paper "The Crystallographic Information File (CIF):       #
# a New Standard Archive File for Crystallography" by S. R. Hall, F. H.      #
# Allen and I. D. Brown [Acta Cryst. (1991), A47, 655-685].                  #
#                                                                            #
# The current version of the core CIF dictionary is obtainable from          #
# ftp://ftp.iucr.org/pub/cif_core.dic. The current version number is 2.4.    #
#                                                                            #
# Software is freely available for graphical display of the structure(s) in  #
# this CIF.  For information consult the CIF home page http://www.iucr.org/  #
# cif/home.html                                                              #
#                                                                            #
# This file may be used for bona fide research purposes within the           #
# scientific community so long as proper attribution is given to the journal # 
# article from which it was obtained.                                        #
#                                                                            #
##############################################################################
                                             
data_I
_audit_creation_method     SHELXL-97
_chemical_name_systematic
;
3,4-<i>O</i>-(2,3-Dimethoxybutane-2,3-diyl)-<i>S</i>-(4-methylphenyl)-1-
thia-\a-D-mannopyranoside
;
_chemical_name_common     ?
_chemical_formula_moiety     'C19 H28 O7 S'
_chemical_formula_sum     'C19 H28 O7 S'
_chemical_formula_iupac     'C19 H28 O7 S'
_chemical_formula_weight     400.47
_chemical_melting_point     ?
_symmetry_cell_setting     monoclinic
_symmetry_space_group_name_H-M     'P 21'
loop_
    _symmetry_equiv_pos_as_xyz
    'x, y, z'
    '-x, y+1/2, -z'
_cell_length_a     9.8272(6)
_cell_length_b     10.3152(6)
_cell_length_c     10.2585(6)
_cell_angle_alpha     90.00
_cell_angle_beta     100.452(3)
_cell_angle_gamma     90.00
_cell_volume     1022.64(10)
_cell_formula_units_Z     2
_cell_measurement_reflns_used     3904
_cell_measurement_theta_min     2.0
_cell_measurement_theta_max     29.1
_cell_measurement_temperature     113(2)
_exptl_crystal_description     block
_exptl_crystal_colour     colourless
_exptl_crystal_size_max     0.32
_exptl_crystal_size_mid     0.26
_exptl_crystal_size_min     0.18
_exptl_crystal_density_diffrn     1.301
_exptl_crystal_density_meas     ?
_exptl_crystal_density_method     'not measured'
_exptl_crystal_F_000     428
_exptl_absorpt_coefficient_mu     0.195
_exptl_absorpt_correction_type     multi-scan
_exptl_absorpt_process_details     '(CrystalClear; Rigaku/MSC, 2005)'
_exptl_absorpt_correction_T_min     0.9403
_exptl_absorpt_correction_T_max     0.9658
_diffrn_ambient_temperature     113(2)
_diffrn_radiation_type     MoK\a
_diffrn_radiation_wavelength     0.71070
_diffrn_radiation_source     'rotating anode'
_diffrn_radiation_monochromator     confocal
_diffrn_measurement_device_type     'Rigaku Saturn'
_diffrn_measurement_method     \w
_diffrn_detector_area_resol_mean     14.63
_diffrn_reflns_number     11384
_diffrn_reflns_av_R_equivalents     0.0365
_diffrn_reflns_av_sigmaI/netI     0.0659
_diffrn_reflns_theta_min     2.02
_diffrn_reflns_theta_max     27.88
_diffrn_reflns_theta_full     27.88
_diffrn_measured_fraction_theta_max     0.996
_diffrn_measured_fraction_theta_full     0.996
_diffrn_reflns_limit_h_min     -12
_diffrn_reflns_limit_h_max     12
_diffrn_reflns_limit_k_min     -13
_diffrn_reflns_limit_k_max     13
_diffrn_reflns_limit_l_min     -13
_diffrn_reflns_limit_l_max     13
_diffrn_standards_number     0
_diffrn_standards_interval_count     0
_diffrn_standards_interval_time     0
_diffrn_standards_decay_%     0
_refine_special_details
;
Refinement of <i>F</i>^2^ against ALL reflections. The weighted <i>R</i>-factor
<i>wR</i> and goodness of fit <i>S</i> are based on <i>F</i>^2^, conventional
<i>R</i>-factors <i>R</i> are based on <i>F</i>, with <i>F</i> set to zero for
negative <i>F</i>^2^. The threshold expression of <i>F</i>^2^ >
\s(<i>F</i>^2^) is used only for calculating <i>R</i>-factors(gt) <i>etc</i>.
and is not relevant to the choice of reflections for refinement.
<i>R</i>-factors based on <i>F</i>^2^ are statistically about twice as large
as those based on <i>F</i>, and <i>R</i>- factors based on ALL data will be
even larger.
;
_reflns_number_total     4843
_reflns_number_gt     4168
_reflns_threshold_expression     I>2\s(I)
_refine_ls_structure_factor_coef     Fsqd
_refine_ls_matrix_type     full
_refine_ls_R_factor_all     0.0415
_refine_ls_R_factor_gt     0.0336
_refine_ls_wR_factor_gt     0.0738
_refine_ls_wR_factor_ref     0.0985
_refine_ls_goodness_of_fit_ref     1.079
_refine_ls_restrained_S_all     1.079
_refine_ls_number_reflns     4843
_refine_ls_number_parameters     257
_refine_ls_number_restraints     1
_refine_ls_number_constraints     ?
_refine_ls_hydrogen_treatment     mixed
_refine_ls_weighting_scheme     calc
_refine_ls_weighting_details
                 'calc w=1/[\s^2^(Fo^2^)+(0.0477P)^2^] where P=(Fo^2^+2Fc^2^)/3'
_atom_sites_solution_hydrogens     geom
_atom_sites_solution_primary     direct
_atom_sites_solution_secondary     difmap
_refine_ls_shift/su_max     0.001
_refine_ls_shift/su_mean     0.000
_refine_diff_density_max     0.261
_refine_diff_density_min     -0.224
_refine_ls_extinction_method     'SHELXL97 (Sheldrick, 2008)'
_refine_ls_extinction_coef     0.049(3)
_refine_ls_extinction_expression
                                  'Fc^*^=kFc[1+0.001xFc^2^\l^3^/sin(2\q)]^-1/4^'
_refine_ls_abs_structure_details     'Flack (1983), 2274 Friedel pairs'
_refine_ls_abs_structure_Flack     0.00(9)
loop_
    _atom_type_symbol
    _atom_type_description
    _atom_type_scat_dispersion_real
    _atom_type_scat_dispersion_imag
    _atom_type_scat_source
    'C' 'C' 0.0033 0.0016
                         'International Tables Vol C Tables 4.2.6.8 and 6.1.1.4'
    'H' 'H' 0.0000 0.0000
                         'International Tables Vol C Tables 4.2.6.8 and 6.1.1.4'
    'O' 'O' 0.0106 0.0060
                         'International Tables Vol C Tables 4.2.6.8 and 6.1.1.4'
    'S' 'S' 0.1246 0.1234
                         'International Tables Vol C Tables 4.2.6.8 and 6.1.1.4'
_computing_data_collection     'CrystalClear (Rigaku/MSC, 2005)'
_computing_cell_refinement     'CrystalClear (Rigaku/MSC, 2005)'
_computing_data_reduction     'CrystalClear (Rigaku/MSC, 2005)'
_computing_structure_solution     'SHELXS97 (Sheldrick, 2008)'
_computing_structure_refinement     'SHELXL97 (Sheldrick, 2008)'
_computing_molecular_graphics     'SHELXTL (Sheldrick, 2008)'
_computing_publication_material     'CrystalStructure (Rigaku/MSC, 2005)'
loop_
    _atom_site_type_symbol
    _atom_site_label
    _atom_site_fract_x
    _atom_site_fract_y
    _atom_site_fract_z
    _atom_site_U_iso_or_equiv
    _atom_site_adp_type
    _atom_site_calc_flag
    _atom_site_refinement_flags
    _atom_site_occupancy
    _atom_site_disorder_assembly
    _atom_site_disorder_group
    S S1 0.08382(5) 0.30225(6) 0.13524(5) 0.02495(15) Uani d . 1 . .
    O O1 0.27226(13) 0.29547(15) 0.36556(13) 0.0207(3) Uani d . 1 . .
    O O2 0.23894(16) 0.57684(16) 0.39230(16) 0.0263(4) Uani d . 1 . .
    H H2 0.307(3) 0.630(3) 0.399(2) 0.039 Uiso d . 1 . .
    O O3 0.40302(14) 0.62650(13) 0.19735(14) 0.0184(3) Uani d . 1 . .
    O O4 0.57553(14) 0.40759(13) 0.24002(13) 0.0168(3) Uani d . 1 . .
    O O5 0.53143(15) 0.23535(16) 0.52689(15) 0.0250(4) Uani d . 1 . .
    H H5 0.469(3) 0.217(3) 0.564(3) 0.038 Uiso d . 1 . .
    O O6 0.49654(18) 0.56405(14) 0.01322(15) 0.0219(3) Uani d . 1 . .
    O O7 0.67376(13) 0.59510(13) 0.34562(13) 0.0174(3) Uani d . 1 . .
    C C1 0.1677(2) 0.3749(2) 0.2940(2) 0.0210(5) Uani d . 1 . .
    H H1 0.0945 0.3842 0.3495 0.025 Uiso calc R 1 . .
    C C2 0.2176(2) 0.5111(2) 0.2695(2) 0.0202(5) Uani d . 1 . .
    H H2A 0.1446 0.5571 0.2054 0.024 Uiso calc R 1 . .
    C C3 0.3473(2) 0.5000(2) 0.2110(2) 0.0178(4) Uani d . 1 . .
    H H3 0.3236 0.4589 0.1214 0.021 Uiso calc R 1 . .
    C C4 0.4535(2) 0.4171(2) 0.2984(2) 0.0159(4) Uani d . 1 . .
    H H4 0.4773 0.4565 0.3888 0.019 Uiso calc R 1 . .
    C C5 0.39550(19) 0.2825(2) 0.3079(2) 0.0176(5) Uani d . 1 . .
    H H5A 0.3697 0.2451 0.2169 0.021 Uiso calc R 1 . .
    C C6 0.4911(2) 0.1905(2) 0.3936(2) 0.0216(5) Uani d . 1 . .
    H H6A 0.4447 0.1055 0.3946 0.026 Uiso calc R 1 . .
    H H6B 0.5751 0.1777 0.3544 0.026 Uiso calc R 1 . .
    C C7 0.5249(2) 0.6230(2) 0.1397(2) 0.0170(4) Uani d . 1 . .
    C C8 0.6343(2) 0.5312(2) 0.2214(2) 0.0171(4) Uani d . 1 . .
    C C9 0.5733(2) 0.7621(2) 0.1354(2) 0.0247(5) Uani d . 1 . .
    H H9A 0.6553 0.7655 0.0936 0.037 Uiso calc R 1 . .
    H H9B 0.5966 0.7962 0.2259 0.037 Uiso calc R 1 . .
    H H9C 0.4994 0.8147 0.0841 0.037 Uiso calc R 1 . .
    C C10 0.7551(2) 0.5036(2) 0.1524(2) 0.0228(5) Uani d . 1 . .
    H H10A 0.8003 0.5852 0.1366 0.034 Uiso calc R 1 . .
    H H10B 0.7214 0.4604 0.0676 0.034 Uiso calc R 1 . .
    H H10C 0.8216 0.4471 0.2085 0.034 Uiso calc R 1 . .
    C C11 0.3820(2) 0.6183(2) -0.0772(2) 0.0283(5) Uani d . 1 . .
    H H11A 0.3006 0.6218 -0.0345 0.042 Uiso calc R 1 . .
    H H11B 0.3616 0.5640 -0.1567 0.042 Uiso calc R 1 . .
    H H11C 0.4056 0.7060 -0.1021 0.042 Uiso calc R 1 . .
    C C12 0.7672(2) 0.5241(2) 0.4431(2) 0.0219(5) Uani d . 1 . .
    H H12A 0.7261 0.4401 0.4583 0.033 Uiso calc R 1 . .
    H H12B 0.7849 0.5734 0.5262 0.033 Uiso calc R 1 . .
    H H12C 0.8544 0.5103 0.4117 0.033 Uiso calc R 1 . .
    C C13 0.0406(2) 0.1504(2) 0.1985(2) 0.0225(5) Uani d . 1 . .
    C C14 0.1138(3) 0.0401(2) 0.1754(2) 0.0304(6) Uani d . 1 . .
    H H14 0.1843 0.0459 0.1233 0.036 Uiso calc R 1 . .
    C C15 0.0847(2) -0.0786(2) 0.2279(2) 0.0285(5) Uani d . 1 . .
    H H15 0.1343 -0.1537 0.2100 0.034 Uiso calc R 1 . .
    C C16 -0.0166(2) -0.0890(2) 0.3067(2) 0.0235(5) Uani d . 1 . .
    C C17 -0.0895(2) 0.0221(2) 0.3287(2) 0.0245(5) Uani d . 1 . .
    H H17 -0.1595 0.0165 0.3813 0.029 Uiso calc R 1 . .
    C C18 -0.0619(2) 0.1405(2) 0.2757(2) 0.0248(5) Uani d . 1 . .
    H H18 -0.1129 0.2152 0.2920 0.030 Uiso calc R 1 . .
    C C19 -0.0438(2) -0.2154(3) 0.3688(2) 0.0326(6) Uani d . 1 . .
    H H19A 0.0348 -0.2372 0.4387 0.049 Uiso calc R 1 . .
    H H19B -0.0562 -0.2837 0.3012 0.049 Uiso calc R 1 . .
    H H19C -0.1279 -0.2082 0.4072 0.049 Uiso calc R 1 . .
loop_
    _atom_site_aniso_label
    _atom_site_aniso_U_11
    _atom_site_aniso_U_22
    _atom_site_aniso_U_33
    _atom_site_aniso_U_12
    _atom_site_aniso_U_13
    _atom_site_aniso_U_23
    S1 0.0249(3) 0.0269(3) 0.0218(3) -0.0069(3) 0.0010(2) 0.0037(2)
    O1 0.0215(7) 0.0222(8) 0.0197(7) -0.0031(7) 0.0067(6) 0.0037(7)
    O2 0.0241(8) 0.0287(9) 0.0280(9) -0.0042(7) 0.0097(7) -0.0079(7)
    O3 0.0187(7) 0.0136(7) 0.0234(8) -0.0001(6) 0.0054(6) 0.0032(6)
    O4 0.0210(7) 0.0130(8) 0.0181(7) 0.0012(6) 0.0077(6) 0.0016(6)
    O5 0.0264(8) 0.0287(9) 0.0206(9) 0.0015(8) 0.0061(6) 0.0077(7)
    O6 0.0303(7) 0.0225(8) 0.0127(7) -0.0012(6) 0.0031(6) 0.0015(6)
    O7 0.0200(7) 0.0169(8) 0.0141(7) 0.0003(6) -0.0003(6) 0.0005(6)
    C1 0.0201(11) 0.0248(12) 0.0173(11) 0.0005(9) 0.0016(9) 0.0040(9)
    C2 0.0136(10) 0.0226(12) 0.0243(11) -0.0007(9) 0.0027(8) -0.0011(9)
    C3 0.0214(11) 0.0125(10) 0.0209(11) 0.0009(9) 0.0075(9) 0.0034(8)
    C4 0.0185(10) 0.0156(11) 0.0143(10) 0.0007(9) 0.0046(8) 0.0014(8)
    C5 0.0188(10) 0.0176(12) 0.0166(10) -0.0023(9) 0.0035(8) 0.0006(8)
    C6 0.0298(12) 0.0160(11) 0.0201(11) 0.0004(9) 0.0075(9) 0.0034(9)
    C7 0.0183(10) 0.0165(11) 0.0162(10) -0.0020(9) 0.0033(8) 0.0001(8)
    C8 0.0186(10) 0.0156(11) 0.0181(11) -0.0012(9) 0.0063(9) 0.0009(9)
    C9 0.0268(11) 0.0184(12) 0.0291(12) -0.0039(9) 0.0055(10) 0.0032(9)
    C10 0.0253(12) 0.0222(12) 0.0228(12) 0.0027(10) 0.0098(9) 0.0039(9)
    C11 0.0338(13) 0.0320(14) 0.0164(11) -0.0007(11) -0.0027(10) 0.0086(10)
    C12 0.0245(11) 0.0217(12) 0.0170(11) 0.0041(10) -0.0032(9) 0.0030(9)
    C13 0.0238(11) 0.0243(13) 0.0188(12) -0.0079(10) 0.0023(9) -0.0004(9)
    C14 0.0384(14) 0.0312(14) 0.0251(13) -0.0071(11) 0.0152(11) -0.0063(10)
    C15 0.0345(13) 0.0238(13) 0.0278(13) -0.0040(11) 0.0078(10) -0.0108(10)
    C16 0.0205(11) 0.0266(13) 0.0210(12) -0.0074(10) -0.0029(9) -0.0021(10)
    C17 0.0206(11) 0.0311(13) 0.0208(12) -0.0040(11) 0.0009(9) 0.0033(10)
    C18 0.0206(11) 0.0274(13) 0.0261(12) -0.0037(10) 0.0037(9) -0.0022(10)
    C19 0.0327(13) 0.0305(15) 0.0342(14) -0.0099(11) 0.0050(11) -0.0009(11)
_geom_special_details
;
All e.s.d.'s (except the e.s.d. in the dihedral angle between two l.s. planes)
are estimated using the full covariance matrix. The cell e.s.d.'s are taken
into account individually in the estimation of e.s.d.'s in distances, angles
and torsion angles; correlations between e.s.d.'s in cell parameters are only
used when they are defined by crystal symmetry. An approximate (isotropic)
treatment of cell e.s.d.'s is used for estimating e.s.d.'s involving l.s.
planes.
;
loop_
    _geom_bond_atom_site_label_1
    _geom_bond_atom_site_label_2
    _geom_bond_site_symmetry_2
    _geom_bond_distance
    _geom_bond_publ_flag
    S1 C13 . 1.776(2) ?
    S1 C1 . 1.845(2) ?
    O1 C1 . 1.411(2) ?
    O1 C5 . 1.447(2) ?
    O2 C2 . 1.412(3) ?
    O2 H2 . 0.86(3) ?
    O3 C7 . 1.429(2) ?
    O3 C3 . 1.432(2) ?
    O4 C8 . 1.427(2) ?
    O4 C4 . 1.438(2) ?
    O5 C6 . 1.429(3) ?
    O5 H5 . 0.80(2) ?
    O6 C7 . 1.414(2) ?
    O6 C11 . 1.436(3) ?
    O7 C8 . 1.425(2) ?
    O7 C12 . 1.430(2) ?
    C1 C2 . 1.525(3) ?
    C1 H1 . 1.0000 ?
    C2 C3 . 1.509(3) ?
    C2 H2A . 1.0000 ?
    C3 C4 . 1.511(3) ?
    C3 H3 . 1.0000 ?
    C4 C5 . 1.510(3) ?
    C4 H4 . 1.0000 ?
    C5 C6 . 1.502(3) ?
    C5 H5A . 1.0000 ?
    C6 H6A . 0.9900 ?
    C6 H6B . 0.9900 ?
    C7 C9 . 1.515(3) ?
    C7 C8 . 1.558(3) ?
    C8 C10 . 1.515(3) ?
    C9 H9A . 0.9800 ?
    C9 H9B . 0.9800 ?
    C9 H9C . 0.9800 ?
    C10 H10A . 0.9800 ?
    C10 H10B . 0.9800 ?
    C10 H10C . 0.9800 ?
    C11 H11A . 0.9800 ?
    C11 H11B . 0.9800 ?
    C11 H11C . 0.9800 ?
    C12 H12A . 0.9800 ?
    C12 H12B . 0.9800 ?
    C12 H12C . 0.9800 ?
    C13 C14 . 1.390(3) ?
    C13 C18 . 1.394(3) ?
    C14 C15 . 1.388(3) ?
    C14 H14 . 0.9500 ?
    C15 C16 . 1.396(3) ?
    C15 H15 . 0.9500 ?
    C16 C17 . 1.391(3) ?
    C16 C19 . 1.497(3) ?
    C17 C18 . 1.384(3) ?
    C17 H17 . 0.9500 ?
    C18 H18 . 0.9500 ?
    C19 H19A . 0.9800 ?
    C19 H19B . 0.9800 ?
    C19 H19C . 0.9800 ?
loop_
    _geom_angle_atom_site_label_1
    _geom_angle_atom_site_label_2
    _geom_angle_atom_site_label_3
    _geom_angle_site_symmetry_1
    _geom_angle_site_symmetry_3
    _geom_angle
    _geom_angle_publ_flag
    C13 S1 C1 . . 97.68(10) ?
    C1 O1 C5 . . 115.17(15) ?
    C2 O2 H2 . . 111.3(17) ?
    C7 O3 C3 . . 112.44(15) ?
    C8 O4 C4 . . 112.53(15) ?
    C6 O5 H5 . . 106.2(19) ?
    C7 O6 C11 . . 115.22(17) ?
    C8 O7 C12 . . 115.14(16) ?
    O1 C1 C2 . . 113.28(17) ?
    O1 C1 S1 . . 112.97(15) ?
    C2 C1 S1 . . 109.54(15) ?
    O1 C1 H1 . . 106.9 ?
    C2 C1 H1 . . 106.9 ?
    S1 C1 H1 . . 106.9 ?
    O2 C2 C3 . . 113.08(17) ?
    O2 C2 C1 . . 107.21(18) ?
    C3 C2 C1 . . 108.36(17) ?
    O2 C2 H2A . . 109.4 ?
    C3 C2 H2A . . 109.4 ?
    C1 C2 H2A . . 109.4 ?
    O3 C3 C2 . . 109.57(17) ?
    O3 C3 C4 . . 109.76(16) ?
    C2 C3 C4 . . 110.45(17) ?
    O3 C3 H3 . . 109.0 ?
    C2 C3 H3 . . 109.0 ?
    C4 C3 H3 . . 109.0 ?
    O4 C4 C5 . . 108.48(16) ?
    O4 C4 C3 . . 109.26(15) ?
    C5 C4 C3 . . 109.28(16) ?
    O4 C4 H4 . . 109.9 ?
    C5 C4 H4 . . 109.9 ?
    C3 C4 H4 . . 109.9 ?
    O1 C5 C6 . . 107.47(15) ?
    O1 C5 C4 . . 107.16(16) ?
    C6 C5 C4 . . 114.53(16) ?
    O1 C5 H5A . . 109.2 ?
    C6 C5 H5A . . 109.2 ?
    C4 C5 H5A . . 109.2 ?
    O5 C6 C5 . . 113.01(18) ?
    O5 C6 H6A . . 109.0 ?
    C5 C6 H6A . . 109.0 ?
    O5 C6 H6B . . 109.0 ?
    C5 C6 H6B . . 109.0 ?
    H6A C6 H6B . . 107.8 ?
    O6 C7 O3 . . 110.48(16) ?
    O6 C7 C9 . . 113.07(18) ?
    O3 C7 C9 . . 106.22(16) ?
    O6 C7 C8 . . 103.52(16) ?
    O3 C7 C8 . . 109.92(16) ?
    C9 C7 C8 . . 113.69(17) ?
    O7 C8 O4 . . 110.16(16) ?
    O7 C8 C10 . . 113.29(17) ?
    O4 C8 C10 . . 105.36(17) ?
    O7 C8 C7 . . 104.43(15) ?
    O4 C8 C7 . . 111.04(16) ?
    C10 C8 C7 . . 112.69(16) ?
    C7 C9 H9A . . 109.5 ?
    C7 C9 H9B . . 109.5 ?
    H9A C9 H9B . . 109.5 ?
    C7 C9 H9C . . 109.5 ?
    H9A C9 H9C . . 109.5 ?
    H9B C9 H9C . . 109.5 ?
    C8 C10 H10A . . 109.5 ?
    C8 C10 H10B . . 109.5 ?
    H10A C10 H10B . . 109.5 ?
    C8 C10 H10C . . 109.5 ?
    H10A C10 H10C . . 109.5 ?
    H10B C10 H10C . . 109.5 ?
    O6 C11 H11A . . 109.5 ?
    O6 C11 H11B . . 109.5 ?
    H11A C11 H11B . . 109.5 ?
    O6 C11 H11C . . 109.5 ?
    H11A C11 H11C . . 109.5 ?
    H11B C11 H11C . . 109.5 ?
    O7 C12 H12A . . 109.5 ?
    O7 C12 H12B . . 109.5 ?
    H12A C12 H12B . . 109.5 ?
    O7 C12 H12C . . 109.5 ?
    H12A C12 H12C . . 109.5 ?
    H12B C12 H12C . . 109.5 ?
    C14 C13 C18 . . 119.2(2) ?
    C14 C13 S1 . . 119.62(17) ?
    C18 C13 S1 . . 121.16(18) ?
    C15 C14 C13 . . 120.4(2) ?
    C15 C14 H14 . . 119.8 ?
    C13 C14 H14 . . 119.8 ?
    C14 C15 C16 . . 120.7(2) ?
    C14 C15 H15 . . 119.6 ?
    C16 C15 H15 . . 119.6 ?
    C17 C16 C15 . . 118.3(2) ?
    C17 C16 C19 . . 120.8(2) ?
    C15 C16 C19 . . 121.0(2) ?
    C18 C17 C16 . . 121.3(2) ?
    C18 C17 H17 . . 119.3 ?
    C16 C17 H17 . . 119.3 ?
    C17 C18 C13 . . 120.1(2) ?
    C17 C18 H18 . . 120.0 ?
    C13 C18 H18 . . 120.0 ?
    C16 C19 H19A . . 109.5 ?
    C16 C19 H19B . . 109.5 ?
    H19A C19 H19B . . 109.5 ?
    C16 C19 H19C . . 109.5 ?
    H19A C19 H19C . . 109.5 ?
    H19B C19 H19C . . 109.5 ?
loop_
    _geom_torsion_atom_site_label_1
    _geom_torsion_atom_site_label_2
    _geom_torsion_atom_site_label_3
    _geom_torsion_atom_site_label_4
    _geom_torsion_site_symmetry_1
    _geom_torsion_site_symmetry_2
    _geom_torsion_site_symmetry_3
    _geom_torsion_site_symmetry_4
    _geom_torsion
    _geom_torsion_publ_flag
    C5 O1 C1 C2 . . . . -55.7(2) ?
    C5 O1 C1 S1 . . . . 69.57(19) ?
    C13 S1 C1 O1 . . . . 52.60(16) ?
    C13 S1 C1 C2 . . . . 179.90(15) ?
    O1 C1 C2 O2 . . . . -71.4(2) ?
    S1 C1 C2 O2 . . . . 161.43(14) ?
    O1 C1 C2 C3 . . . . 50.9(2) ?
    S1 C1 C2 C3 . . . . -76.21(18) ?
    C7 O3 C3 C2 . . . . -178.78(17) ?
    C7 O3 C3 C4 . . . . 59.8(2) ?
    O2 C2 C3 O3 . . . . -56.4(2) ?
    C1 C2 C3 O3 . . . . -175.15(17) ?
    O2 C2 C3 C4 . . . . 64.6(2) ?
    C1 C2 C3 C4 . . . . -54.1(2) ?
    C8 O4 C4 C5 . . . . 177.32(16) ?
    C8 O4 C4 C3 . . . . 58.3(2) ?
    O3 C3 C4 O4 . . . . -59.4(2) ?
    C2 C3 C4 O4 . . . . 179.71(16) ?
    O3 C3 C4 C5 . . . . -177.92(15) ?
    C2 C3 C4 C5 . . . . 61.2(2) ?
    C1 O1 C5 C6 . . . . -177.40(17) ?
    C1 O1 C5 C4 . . . . 59.0(2) ?
    O4 C4 C5 O1 . . . . -179.39(14) ?
    C3 C4 C5 O1 . . . . -60.3(2) ?
    O4 C4 C5 C6 . . . . 61.5(2) ?
    C3 C4 C5 C6 . . . . -179.45(17) ?
    O1 C5 C6 O5 . . . . -60.6(2) ?
    C4 C5 C6 O5 . . . . 58.3(2) ?
    C11 O6 C7 O3 . . . . 53.1(2) ?
    C11 O6 C7 C9 . . . . -65.8(2) ?
    C11 O6 C7 C8 . . . . 170.71(17) ?
    C3 O3 C7 O6 . . . . 58.6(2) ?
    C3 O3 C7 C9 . . . . -178.44(16) ?
    C3 O3 C7 C8 . . . . -55.0(2) ?
    C12 O7 C8 O4 . . . . 56.1(2) ?
    C12 O7 C8 C10 . . . . -61.6(2) ?
    C12 O7 C8 C7 . . . . 175.43(16) ?
    C4 O4 C8 O7 . . . . 60.73(19) ?
    C4 O4 C8 C10 . . . . -176.74(16) ?
    C4 O4 C8 C7 . . . . -54.5(2) ?
    O6 C7 C8 O7 . . . . 174.85(15) ?
    O3 C7 C8 O7 . . . . -67.12(19) ?
    C9 C7 C8 O7 . . . . 51.8(2) ?
    O6 C7 C8 O4 . . . . -66.44(19) ?
    O3 C7 C8 O4 . . . . 51.6(2) ?
    C9 C7 C8 O4 . . . . 170.49(16) ?
    O6 C7 C8 C10 . . . . 51.5(2) ?
    O3 C7 C8 C10 . . . . 169.51(17) ?
    C9 C7 C8 C10 . . . . -71.6(2) ?
    C1 S1 C13 C14 . . . . -107.21(19) ?
    C1 S1 C13 C18 . . . . 70.17(19) ?
    C18 C13 C14 C15 . . . . 0.3(3) ?
    S1 C13 C14 C15 . . . . 177.77(18) ?
    C13 C14 C15 C16 . . . . -1.2(4) ?
    C14 C15 C16 C17 . . . . 1.4(3) ?
    C14 C15 C16 C19 . . . . -177.1(2) ?
    C15 C16 C17 C18 . . . . -0.8(3) ?
    C19 C16 C17 C18 . . . . 177.7(2) ?
    C16 C17 C18 C13 . . . . 0.0(3) ?
    C14 C13 C18 C17 . . . . 0.3(3) ?
    S1 C13 C18 C17 . . . . -177.13(17) ?
loop_
    _geom_hbond_atom_site_label_D
    _geom_hbond_atom_site_label_H
    _geom_hbond_atom_site_label_A
    _geom_hbond_site_symmetry_A
    _geom_hbond_distance_DH
    _geom_hbond_distance_HA
    _geom_hbond_distance_DA
    _geom_hbond_angle_DHA
    O2 H2 O5 2_656 0.86(3) 1.96(3) 2.788(2) 161(2)
    O5 H5 O7 2_646 0.80(2) 2.21(3) 2.971(2) 158(3)
data_global
_journal_date_recd_electronic     2008-04-22
_journal_date_accepted     2008-06-22
_journal_name_full     'Acta Crystallographica, Section E'
_journal_year     2008
_journal_volume     64
_journal_issue      7
_journal_page_first     o1367
_journal_page_last     o1367
_journal_paper_category     QO
_journal_coeditor_code     CV2406
_publ_contact_author_name     'Zhong-Jun Li'
_publ_contact_author_address
;
Department of Chemical Biology,
School of Pharmaceutical Sciences,
Peking University, Beijing 100083, China
State Key Laboratory of Natural and Biomimetic Drugs,
Peking University, Beijing 100083, China
;
_publ_contact_author_email     zjli@bjmu.edu.cn
_publ_contact_author_fax     '86 10 6236 7134'
_publ_contact_author_phone     '86 10 8280 1714'
_publ_section_title
;\
3,4-<i>O</i>-(2,3-Dimethoxybutane-2,3-diyl)-<i>S</i>-(4-methylphenyl)-1-thia-\
\a-D-mannopyranoside
;
loop_
    _publ_author_name
    _publ_author_footnote
    _publ_author_address
    'Xu, Fei-Fei' .
;
Department of Chemical Biology,
School of Pharmaceutical Sciences,
Peking University, Beijing 100083, People's Republic of China
;
    'Han, Dong' .
;
Department of Chemical Biology,
School of Pharmaceutical Sciences,
Peking University, Beijing 100083, People's Republic of China
;
    'Wang, Lin-Na' .
;
Department of Chemical Biology,
School of Pharmaceutical Sciences,
Peking University, Beijing 100083, People's Republic of China
;
    'Meng, Xiang-Bao' .
;
Department of Chemical Biology,
School of Pharmaceutical Sciences,
Peking University, Beijing 100083, People's Republic of China
;
    'Li, Zhong-Jun' .
;
Department of Chemical Biology,
School of Pharmaceutical Sciences,
Peking University, Beijing 100083, People's Republic of China
and
State Key Laboratory of Natural and Biomimetic Drugs,
Peking University, Beijing 100083, People's Republic of China
;
