# Supplementary material for: 3,4-O-(2,3-Dimethoxy­butane-2,3-di­yl)-S-(4-methyl­phen­yl)-1-thia-α-d-manno­pyran­oside
Source: Acta Crystallogr Sect E Struct Rep Online. 2008 Jun 28;64(Pt 7):o1367. doi: 10.1107/S1600536808018874 (PMC2961734; doi:10.1107/S1600536808018874)
Supplement: Supplementary file 2 [file e-64-o1367-Isup2.hkl]

# 
# h,k,l, Fc-squared, Fo-squared, sigma(Fo-squared) and status flag 
# 
data_I
_shelx_title '  _R080521a' 
_shelx_refln_list_code          4 
_shelx_F_calc_maximum      108.90 
_exptl_crystal_F_000       428.00 
_reflns_d_resolution_high  0.7599 
 
loop_ 
 _symmetry_equiv_pos_as_xyz 
 'x, y, z' 
 '-x, y+1/2, -z' 
 
_cell_length_a     9.8272 
_cell_length_b    10.3152 
_cell_length_c    10.2585 
_cell_angle_alpha  90.000 
_cell_angle_beta  100.452 
_cell_angle_gamma  90.000 
 
_shelx_F_squared_multiplier     1.000 
 
loop_ 
 _refln_index_h 
 _refln_index_k 
 _refln_index_l 
 _refln_F_squared_calc 
 _refln_F_squared_meas 
 _refln_F_squared_sigma 
 _refln_observed_status 
   1 -13   0        1.36        4.82      3.92 o 
   2 -13   0      105.89       96.35     12.27 o 
   3 -13   0       15.80       13.76     11.75 o 
   0 -12   0       10.99       13.50      8.21 o 
   1 -12   0       46.98       46.80     12.69 o 
   2 -12   0       71.67       65.91     17.25 o 
   3 -12   0        4.78        4.88      3.24 o 
   4 -12   0       78.87       90.68     34.04 o 
   5 -12   0       36.10       34.34     16.40 o 
   1 -11   0      132.99      121.33     29.65 o 
   2 -11   0      125.59      124.72      8.24 o 
   3 -11   0       19.97       23.84      8.60 o 
   4 -11   0       88.29       90.26      8.46 o 
   5 -11   0       17.72       19.05      7.60 o 
   6 -11   0       17.49       15.63      8.40 o 
   7 -11   0        9.93        8.11      5.06 o 
   0 -10   0      669.72      703.24     42.83 o 
   1 -10   0        2.26        2.20      2.81 o 
   2 -10   0       79.47       74.97     20.74 o 
   3 -10   0       32.20       31.97     10.15 o 
   4 -10   0       23.94       15.16      7.18 o 
   5 -10   0       19.97       27.34     15.18 o 
   6 -10   0      125.93      121.85     38.72 o 
   7 -10   0       47.15       53.99     18.82 o 
   8 -10   0        2.23        2.16      4.00 o 
   1  -9   0      129.46      131.41      4.77 o 
   2  -9   0       17.09       15.44      6.06 o 
   3  -9   0      316.91      300.45     12.28 o 
   4  -9   0      203.38      197.81      9.16 o 
   5  -9   0       42.44       43.26      6.56 o 
   6  -9   0       50.64       49.18     14.10 o 
   7  -9   0       13.92       11.88      4.83 o 
   8  -9   0       30.82       39.59     10.18 o 
   9  -9   0       51.34       55.02     13.91 o 
   0  -8   0     1214.07     1177.45     33.61 o 
   1  -8   0      366.31      354.93     10.70 o 
   2  -8   0      245.09      225.50      7.50 o 
   3  -8   0       41.18       53.31      5.17 o 
   4  -8   0       93.24       87.74      4.85 o 
   5  -8   0      433.74      434.87     16.39 o 
   6  -8   0      412.74      423.32     13.84 o 
   7  -8   0       28.91       34.44      9.56 o 
   8  -8   0        2.42        1.09      3.31 o 
   9  -8   0        3.87        3.67      3.04 o 
  10  -8   0       30.37       29.71      7.54 o 
   1  -7   0      174.74      158.61      6.07 o 
   2  -7   0       47.55       46.32      5.06 o 
   3  -7   0      171.33      175.09      7.02 o 
   4  -7   0       15.37       16.84      4.85 o 
   5  -7   0      615.92      623.67     14.65 o 
   6  -7   0       56.60       57.54      7.26 o 
   7  -7   0      198.79      210.17     14.14 o 
   8  -7   0        5.80        8.66      2.94 o 
   9  -7   0      105.99      110.04     23.25 o 
  10  -7   0       42.23       44.64     13.71 o 
   0  -6   0      764.36      804.58     39.06 o 
   1  -6   0      854.78      885.19     24.14 o 
   2  -6   0      392.57      410.51     10.08 o 
   3  -6   0      772.47      780.68     18.70 o 
   4  -6   0      136.30      127.23      5.27 o 
   5  -6   0       26.56       26.04      4.09 o 
   6  -6   0      437.01      444.58     13.26 o 
   7  -6   0      226.76      223.30     13.14 o 
   8  -6   0      130.21      130.99     11.37 o 
   9  -6   0      128.10      117.70     11.83 o 
  10  -6   0       14.13        8.79      5.92 o 
  11  -6   0        0.98        3.14      3.87 o 
   1  -5   0      475.82      522.41     10.71 o 
   2  -5   0      453.81      463.00      9.20 o 
   3  -5   0      954.65     1004.96     16.13 o 
   4  -5   0      569.83      585.73     10.99 o 
   5  -5   0      125.70      123.85      4.42 o 
   6  -5   0      136.29      129.83     13.36 o 
   7  -5   0      107.64      105.95      9.97 o 
   8  -5   0      213.78      204.27     11.91 o 
   9  -5   0      361.80      368.69     18.44 o 
  10  -5   0       56.02       59.30      7.59 o 
  11  -5   0       18.34       18.93     10.35 o 
   0  -4   0     2535.72     2586.91     49.04 o 
   1  -4   0      234.65      213.28      5.32 o 
   2  -4   0     1348.80     1478.15     48.00 o 
   3  -4   0       66.13       59.13      2.24 o 
   4  -4   0       80.47       77.98      2.43 o 
   5  -4   0      351.75      399.39     18.96 o 
   6  -4   0      301.63      317.57     13.01 o 
   7  -4   0      428.07      459.44     15.97 o 
   8  -4   0      142.70      139.60      9.37 o 
   9  -4   0       82.71       80.15     16.58 o 
  10  -4   0       19.90        6.17      8.18 o 
  11  -4   0       26.32       29.05     18.45 o 
  12  -4   0       35.38       39.07     20.43 o 
   1  -3   0     2839.52     2777.21     55.75 o 
   2  -3   0       60.07       57.57      1.61 o 
   3  -3   0      960.71      956.43     12.73 o 
   4  -3   0       80.10       73.66      3.26 o 
   5  -3   0      536.95      575.33     16.57 o 
   6  -3   0      178.21      176.69      8.59 o 
   7  -3   0     1522.23     1502.93     50.18 o 
   8  -3   0      152.41      136.65      5.59 o 
   9  -3   0      360.52      358.54      8.97 o 
  10  -3   0      119.14      122.46      8.71 o 
  11  -3   0       66.39       64.05     24.97 o 
  12  -3   0        4.51        3.94      6.50 o 
   0  -2   0     1814.47     1737.07     21.19 o 
   1  -2   0     2234.02     2054.29     17.85 o 
   2  -2   0     3266.45     2975.60     23.25 o 
   3  -2   0       33.96       35.11      1.66 o 
   4  -2   0      133.13      127.09      3.49 o 
   5  -2   0      141.72      133.92      5.44 o 
   6  -2   0      303.64      289.20      7.94 o 
   7  -2   0      428.48      446.44     12.37 o 
   8  -2   0      323.08      326.72      7.73 o 
   9  -2   0      285.47      302.86     11.73 o 
  10  -2   0       30.79       38.55      8.92 o 
  11  -2   0      258.14      289.82     11.34 o 
  12  -2   0       20.01       18.40      7.23 o 
   1  -1   0     1460.71     1333.38     21.38 o 
   2  -1   0      443.31      445.64      4.63 o 
   3  -1   0      470.90      445.22      5.10 o 
   4  -1   0      814.72      796.43      8.85 o 
   5  -1   0      105.16      104.47      1.96 o 
   6  -1   0      112.45      115.00      2.66 o 
   7  -1   0       34.95       30.93      1.90 o 
   8  -1   0        2.05        2.59      0.84 o 
   9  -1   0       24.40       23.91      2.86 o 
  10  -1   0       72.39      101.46     35.38 o 
  11  -1   0        1.69        6.74      3.53 o 
  12  -1   0       19.35       18.37      7.20 o 
   1   0   0     1293.68     1138.61     10.54 o 
   2   0   0     3416.02     3334.29     48.14 o 
   3   0   0      108.03      106.67      1.85 o 
   4   0   0       58.53       56.54      1.64 o 
   5   0   0      225.89      226.75      5.31 o 
   6   0   0      973.98     1011.73     22.17 o 
   7   0   0      660.26      678.85     13.81 o 
   8   0   0        6.73        9.40      2.55 o 
   9   0   0        3.40        6.34      1.88 o 
  10   0   0        3.62        3.19      2.71 o 
  11   0   0        0.14        1.88      2.42 o 
  12   0   0      129.25      154.66     10.52 o 
   1   1   0     1460.26     1366.04     26.38 o 
   2   1   0      441.03      451.69     14.66 o 
   3   1   0      476.32      458.66      6.75 o 
   4   1   0      809.83      815.43     12.41 o 
   5   1   0      105.63      107.17      3.73 o 
   6   1   0      112.25      116.36      4.36 o 
   7   1   0       36.22       29.68      3.15 o 
   8   1   0        1.65        2.77      1.61 o 
   9   1   0       25.58       30.96      8.73 o 
  10   1   0       73.74        0.81      2.60 o 
  11   1   0        1.56        3.34      2.89 o 
  12   1   0       19.43       21.49     11.32 o 
   0   2   0     1804.17     1691.49     20.55 o 
   1   2   0     2256.87     2101.42     16.06 o 
   2   2   0     3255.66     2937.30     42.00 o 
   3   2   0       33.99       36.31      1.35 o 
   4   2   0      135.29      130.16      3.37 o 
   5   2   0      137.66      129.36      4.33 o 
   6   2   0      306.20      295.96     19.55 o 
   7   2   0      424.85      423.62     15.04 o 
   8   2   0      323.26      317.75     10.17 o 
   9   2   0      285.32      306.16     15.30 o 
  10   2   0       30.18       29.53      8.83 o 
  11   2   0      261.67      273.29     12.15 o 
  12   2   0       21.01       21.76      6.85 o 
   1   3   0     2840.31     2690.23     39.29 o 
   2   3   0       63.72       64.05      1.80 o 
   3   3   0      954.78      940.92     11.35 o 
   4   3   0       79.29       74.06      4.62 o 
   5   3   0      533.82      553.91     15.55 o 
   6   3   0      178.13      177.85      8.23 o 
   7   3   0     1519.98     1692.63     46.80 o 
   8   3   0      154.21      130.56      7.96 o 
   9   3   0      355.94      359.78     12.37 o 
  10   3   0      120.07      112.90      9.73 o 
  11   3   0       65.96       63.91     15.01 o 
   0   4   0     2536.71     2472.16     47.24 o 
   1   4   0      234.43      215.96      3.54 o 
   2   4   0     1351.71     1397.53     17.64 o 
   3   4   0       66.05       58.69      2.14 o 
   4   4   0       82.20       81.98      2.66 o 
   5   4   0      349.54      395.81     12.31 o 
   6   4   0      299.04      299.62     11.71 o 
   7   4   0      425.26      429.64     15.48 o 
   8   4   0      144.41      154.05     12.47 o 
   9   4   0       82.76       81.55     19.71 o 
  10   4   0       20.39       28.40      7.80 o 
  11   4   0       25.27       36.91      9.24 o 
  12   4   0       36.05       47.39     11.74 o 
   1   5   0      472.51      512.47      7.24 o 
   2   5   0      464.14      499.72      7.30 o 
   3   5   0      946.79      975.53     11.53 o 
   4   5   0      568.48      594.66     14.52 o 
   5   5   0      127.44      130.96      4.67 o 
   6   5   0      136.89      141.09     10.03 o 
   7   5   0      105.40       97.78      9.43 o 
   8   5   0      216.18      221.15     15.57 o 
   9   5   0      360.52      390.26     15.67 o 
  10   5   0       57.46       54.04     11.54 o 
  11   5   0       18.22       15.96      5.49 o 
   0   6   0      751.09      782.75     14.41 o 
   1   6   0      866.69      845.04     14.50 o 
   2   6   0      387.74      414.77      7.82 o 
   3   6   0      771.49      768.35     15.38 o 
   4   6   0      136.83      138.30      4.56 o 
   5   6   0       27.55       26.51      2.36 o 
   6   6   0      435.16      455.19     11.80 o 
   7   6   0      231.48      251.06     13.45 o 
   8   6   0      128.38      135.72     28.60 o 
   9   6   0      127.34      132.46      7.86 o 
  10   6   0       13.59       10.66      4.36 o 
  11   6   0        1.11        4.42      3.44 o 
   1   7   0      175.78      171.42      4.00 o 
   2   7   0       45.69       42.44      1.91 o 
   3   7   0      176.42      175.13      5.64 o 
   4   7   0       15.51       17.99      4.99 o 
   5   7   0      612.41      599.06     17.89 o 
   6   7   0       56.48       53.36     12.23 o 
   7   7   0      201.04      214.84     12.84 o 
   8   7   0        6.38        7.93      3.67 o 
   9   7   0      108.46      100.23      9.55 o 
  10   7   0       42.66       53.99     14.95 o 
   0   8   0     1198.38     1173.88     31.56 o 
   1   8   0      363.49      350.09      6.60 o 
   2   8   0      243.16      224.31      4.40 o 
   3   8   0       41.33       46.65      3.12 o 
   4   8   0       91.21       91.69      4.46 o 
   5   8   0      439.24      438.43     19.55 o 
   6   8   0      406.84      403.54     11.44 o 
   7   8   0       29.50       31.11     10.08 o 
   8   8   0        2.20        4.34      2.79 o 
   9   8   0        3.79        1.11      4.65 o 
  10   8   0       30.86       33.26     16.18 o 
   1   9   0      127.16      119.56     10.19 o 
   2   9   0       17.53       20.53      5.60 o 
   3   9   0      311.91      301.31     22.57 o 
   4   9   0      203.58      205.57     20.64 o 
   5   9   0       42.88       46.99     24.79 o 
   6   9   0       50.86       53.84     19.60 o 
   7   9   0       13.25       13.26      6.27 o 
   8   9   0       32.05       37.71     17.41 o 
   9   9   0       51.11       49.20     22.24 o 
   0  10   0      674.22      639.97     37.33 o 
   1  10   0        1.89        1.72      1.67 o 
   2  10   0       81.07       83.25     18.46 o 
   3  10   0       32.03       34.38      9.91 o 
   4  10   0       24.92       22.07      8.65 o 
   5  10   0       19.73       27.28     10.43 o 
   6  10   0      128.53      122.27     43.18 o 
   7  10   0       48.27       45.79     19.99 o 
   8  10   0        2.30        2.33      5.14 o 
   1  11   0      131.81      120.34     10.49 o 
   2  11   0      126.79      130.06      7.99 o 
   3  11   0       18.68       24.19      8.30 o 
   4  11   0       88.76       84.27     30.05 o 
   5  11   0       17.13       14.13      6.63 o 
   6  11   0       17.55       10.98      5.68 o 
   7  11   0        9.63        5.47      3.99 o 
   0  12   0       10.14       14.43      6.34 o 
   1  12   0       47.48       43.42     14.68 o 
   2  12   0       72.03       65.72     24.49 o 
   3  12   0        4.78        4.05      3.14 o 
   4  12   0       77.92       92.21     18.67 o 
   5  12   0       36.36       30.60     10.55 o 
   1  13   0        1.21        3.70      2.95 o 
   2  13   0      105.62      107.20     11.62 o 
   3  13   0       15.14       12.06      5.04 o 
  -3 -13   1       21.84       21.11     13.37 o 
  -2 -13   1       74.03       72.14     22.99 o 
  -1 -13   1       43.84       42.41     16.24 o 
   0 -13   1       46.59       50.40     14.01 o 
   1 -13   1      151.32      165.96     13.47 o 
   2 -13   1       72.39       89.55     10.04 o 
   3 -13   1       34.20       31.66     16.39 o 
  -5 -12   1       18.99       16.50      8.21 o 
  -4 -12   1       82.58       74.93     30.18 o 
  -3 -12   1        6.01        7.99      5.56 o 
  -2 -12   1       31.85       35.28     10.04 o 
  -1 -12   1       58.26       56.30     15.20 o 
   0 -12   1       56.03       50.70     14.97 o 
   1 -12   1       26.26       26.06      8.24 o 
   2 -12   1       11.41       13.97      5.74 o 
   3 -12   1       30.13       36.72     16.78 o 
   4 -12   1       27.43       34.25     15.33 o 
   5 -12   1       34.75       39.33     16.96 o 
  -7 -11   1       58.57       58.07     21.38 o 
  -6 -11   1       36.86       33.64      9.81 o 
  -5 -11   1       34.77       47.97     19.56 o 
  -4 -11   1       94.91       99.18      8.61 o 
  -3 -11   1       85.12       77.53     21.29 o 
  -2 -11   1       62.73       67.52     18.75 o 
  -1 -11   1      122.35      127.14     32.26 o 
   0 -11   1      130.21      116.90      8.24 o 
   1 -11   1       12.41       15.71      5.05 o 
   2 -11   1       55.87       49.24     18.18 o 
   3 -11   1       69.26       72.03      7.43 o 
   4 -11   1       28.48       33.41     11.67 o 
   5 -11   1      109.68       92.88     32.76 o 
   6 -11   1      143.10      165.06     59.08 o 
   7 -11   1        4.61        6.08      8.97 o 
  -8 -10   1       86.05       78.88     18.85 o 
  -7 -10   1       62.73       54.81     15.20 o 
  -6 -10   1       42.82       41.05     10.10 o 
  -5 -10   1       25.95       25.32     10.56 o 
  -4 -10   1       13.41       11.53      4.46 o 
  -3 -10   1       70.22       67.85     22.21 o 
  -2 -10   1       19.47       22.65      9.24 o 
  -1 -10   1      108.80      105.09      8.72 o 
   0 -10   1       17.30       18.28      5.78 o 
   1 -10   1       28.74       31.85     11.00 o 
   2 -10   1       17.44       21.44      7.34 o 
   3 -10   1       13.97       13.17      4.70 o 
   4 -10   1       93.56       97.70      7.78 o 
   5 -10   1        2.46        5.53      5.31 o 
   6 -10   1       50.63       58.61     22.95 o 
   7 -10   1        3.97        5.22      7.22 o 
   8 -10   1       31.93       31.38     19.83 o 
  -9  -9   1       42.80       43.29     12.39 o 
  -8  -9   1        9.35        7.34      3.36 o 
  -7  -9   1       90.52       81.62     27.37 o 
  -6  -9   1      296.71      279.36     11.44 o 
  -5  -9   1       41.66       28.40      7.95 o 
  -4  -9   1       46.84       31.30      8.50 o 
  -3  -9   1       22.44       24.04      7.58 o 
  -2  -9   1       14.44       18.14      5.58 o 
  -1  -9   1      500.88      473.19     10.19 o 
   0  -9   1      529.32      478.52      9.37 o 
   1  -9   1      374.17      346.00     13.17 o 
   2  -9   1      189.62      175.07     11.32 o 
   3  -9   1       75.68       75.81      4.62 o 
   4  -9   1        0.73        0.77      1.25 o 
   5  -9   1       33.39       34.95     12.20 o 
   6  -9   1       13.49       14.94      4.60 o 
   7  -9   1      106.07      111.31      9.68 o 
   8  -9   1        0.83        3.64      3.01 o 
   9  -9   1       20.81       22.27      6.67 o 
 -10  -8   1       19.48       15.17      7.55 o 
  -9  -8   1        0.92        1.97      2.71 o 
  -8  -8   1      205.39      216.86     21.40 o 
  -7  -8   1      136.96      140.66      8.67 o 
  -6  -8   1       70.65       68.23     18.90 o 
  -5  -8   1      116.30      111.53      5.61 o 
  -4  -8   1       60.08       61.83      5.52 o 
  -3  -8   1       10.88       15.15      4.39 o 
  -2  -8   1      451.92      450.82     12.07 o 
  -1  -8   1      219.26      204.51      7.82 o 
   0  -8   1       14.01       14.09      4.15 o 
   1  -8   1       84.06       81.83      3.56 o 
   2  -8   1        2.49        5.08      2.13 o 
   3  -8   1      141.99      134.48      5.03 o 
   4  -8   1      254.11      251.00     10.44 o 
   5  -8   1      597.05      599.25     20.05 o 
   6  -8   1      122.27      106.26      8.99 o 
   7  -8   1        3.39        3.51      1.86 o 
   8  -8   1       16.32       17.28      5.44 o 
   9  -8   1       47.34       38.05      9.89 o 
  10  -8   1      100.63       22.19     39.54 o 
 -11  -7   1       25.05       19.59     10.03 o 
 -10  -7   1       57.54       65.62     12.98 o 
  -9  -7   1       75.84       81.87     17.38 o 
  -8  -7   1        2.90        2.84      2.74 o 
  -7  -7   1        1.78        4.29      3.15 o 
  -6  -7   1      156.36      146.09     12.78 o 
  -5  -7   1      102.80       92.78      6.04 o 
  -4  -7   1      155.08      146.67      5.75 o 
  -3  -7   1       79.04       83.14      4.96 o 
  -2  -7   1       45.80       49.72      8.43 o 
  -1  -7   1       86.81       76.24      4.45 o 
   0  -7   1      329.58      307.30      9.91 o 
   1  -7   1      188.98      184.97      6.27 o 
   2  -7   1      370.14      374.34     10.60 o 
   3  -7   1      294.00      278.58      8.79 o 
   4  -7   1      197.83      180.72      6.06 o 
   5  -7   1      653.90      644.40     10.60 o 
   6  -7   1      202.65      205.42     12.15 o 
   7  -7   1       45.21       47.03     12.69 o 
   8  -7   1      146.22      155.78      9.73 o 
   9  -7   1       98.34      107.23     25.84 o 
  10  -7   1       34.64       34.19     12.07 o 
 -11  -6   1       12.39        7.11      5.40 o 
 -10  -6   1       17.74       15.42      6.07 o 
  -9  -6   1       32.08       33.60      8.54 o 
  -8  -6   1        6.07        5.36      2.69 o 
  -7  -6   1      701.13      720.05     32.17 o 
  -6  -6   1       22.18       22.59      5.36 o 
  -5  -6   1       43.29       44.02      3.51 o 
  -4  -6   1       52.58       49.34      4.75 o 
  -3  -6   1      297.14      312.82      9.46 o 
  -2  -6   1      245.84      251.86      8.10 o 
  -1  -6   1      219.12      236.49      7.28 o 
   0  -6   1      364.15      356.32      9.30 o 
   1  -6   1       74.02       76.03      2.79 o 
   2  -6   1      377.13      396.54     12.61 o 
   3  -6   1      430.84      433.55     11.67 o 
   4  -6   1      133.51      130.61      5.19 o 
   5  -6   1       68.34       66.70     16.16 o 
   6  -6   1      185.06      172.07      8.44 o 
   7  -6   1      173.37      152.14     13.72 o 
   8  -6   1       50.05       49.22     11.90 o 
   9  -6   1      157.43      186.01     10.93 o 
  10  -6   1      230.92      231.65     17.51 o 
  11  -6   1       13.29       16.72      9.61 o 
 -11  -5   1      141.72      151.42     59.02 o 
 -10  -5   1       94.38       85.54      8.95 o 
  -9  -5   1       18.19       22.13      7.12 o 
  -8  -5   1      369.69      367.21     18.04 o 
  -7  -5   1      397.20      370.89     12.23 o 
  -6  -5   1      112.79      102.14      8.03 o 
  -5  -5   1      137.60      116.05      4.66 o 
  -4  -5   1        8.08       11.01      2.75 o 
  -3  -5   1      315.36      378.65      6.61 o 
  -2  -5   1     1078.69     1120.99     18.06 o 
  -1  -5   1     1746.45     1940.53     33.68 o 
   0  -5   1      207.48      210.69      4.36 o 
   1  -5   1      754.66      772.12     16.26 o 
   2  -5   1       52.69       52.26      2.79 o 
   3  -5   1      517.13      562.59     12.61 o 
   4  -5   1      301.77      312.44     15.03 o 
   5  -5   1       33.52       32.83      9.59 o 
   6  -5   1      138.81      138.46      7.86 o 
   7  -5   1      273.15      276.10     15.37 o 
   8  -5   1        6.70        8.79      2.71 o 
   9  -5   1       29.33       12.84     17.18 o 
  10  -5   1       55.34       57.24     17.67 o 
  11  -5   1       24.12       24.07     10.07 o 
 -12  -4   1       30.84       39.52     15.54 o 
 -11  -4   1       27.70       28.99     14.79 o 
 -10  -4   1       35.68       31.51      9.96 o 
  -9  -4   1      137.88      150.51     10.59 o 
  -8  -4   1      205.59      181.96     15.19 o 
  -7  -4   1      725.83      719.56     21.16 o 
  -6  -4   1       44.16       39.77     10.37 o 
  -5  -4   1       67.29       65.95      3.19 o 
  -4  -4   1       10.74       14.46      1.69 o 
  -3  -4   1      517.36      579.60      9.71 o 
  -2  -4   1     4191.81     4149.31     54.85 o 
  -1  -4   1      169.37      163.01      4.27 o 
   0  -4   1      389.54      380.70      6.58 o 
   1  -4   1      868.81      832.79     12.76 o 
   2  -4   1      690.46      691.96     13.00 o 
   3  -4   1      625.89      636.34     14.62 o 
   4  -4   1      276.67      277.85     10.03 o 
   5  -4   1      741.00      754.16     25.94 o 
   6  -4   1       67.43       83.15     20.69 o 
   7  -4   1       29.93       28.31      6.92 o 
   8  -4   1       32.71       29.08      7.32 o 
   9  -4   1       72.95       73.28     17.72 o 
  10  -4   1       74.36       79.14      9.21 o 
  11  -4   1       36.02       32.60     14.42 o 
 -12  -3   1       80.11       85.52     37.65 o 
 -11  -3   1       94.40       93.20     36.23 o 
 -10  -3   1      336.90      337.38      9.16 o 
  -9  -3   1       38.42       35.79      9.80 o 
  -8  -3   1      386.13      386.03      9.14 o 
  -7  -3   1      774.68      789.57     23.65 o 
  -6  -3   1      254.92      243.63     11.35 o 
  -5  -3   1      209.10      202.02      6.76 o 
  -4  -3   1      761.13      784.36     12.05 o 
  -3  -3   1      941.04      930.06     22.74 o 
  -2  -3   1       51.28       47.91      1.49 o 
  -1  -3   1        5.08        5.62      1.13 o 
   0  -3   1      383.26      349.80      9.29 o 
   1  -3   1      256.55      242.99      3.99 o 
   2  -3   1     1401.14     1373.27     21.88 o 
   3  -3   1     2053.31     2163.53     85.38 o 
   4  -3   1      174.76      183.79      7.16 o 
   5  -3   1      376.21      411.55     15.02 o 
   6  -3   1      168.90      178.16      9.18 o 
   7  -3   1       45.53       45.77     12.37 o 
   8  -3   1      162.49      149.29      9.79 o 
   9  -3   1      174.81       51.02     78.40 o 
  10  -3   1      139.14      132.19     45.60 o 
  11  -3   1       36.40       31.74     20.52 o 
  12  -3   1       87.21       74.82     37.46 o 
 -12  -2   1       39.37       28.32     12.11 o 
 -11  -2   1       26.63       24.26      7.21 o 
 -10  -2   1      445.71      464.08     17.39 o 
  -9  -2   1       76.81       65.97      5.46 o 
  -8  -2   1      625.56      618.20     20.05 o 
  -7  -2   1      167.92      178.23      8.05 o 
  -6  -2   1      667.65      655.41     14.27 o 
  -5  -2   1      514.36      547.17      6.57 o 
  -4  -2   1      560.42      556.60      8.05 o 
  -3  -2   1      308.75      290.12      4.15 o 
  -2  -2   1      717.15      671.15      9.44 o 
  -1  -2   1     3871.31     3899.04    102.22 o 
   0  -2   1      256.31      233.22      4.34 o 
   1  -2   1      341.74      316.87      5.58 o 
   2  -2   1     1314.81     1259.13     16.34 o 
   3  -2   1       45.32       42.30      1.98 o 
   4  -2   1     1392.43     1363.78     33.03 o 
   5  -2   1       15.65       14.00      3.45 o 
   6  -2   1      287.03      305.39      8.93 o 
   7  -2   1      208.36      216.98      7.49 o 
   8  -2   1      187.45      191.11      5.95 o 
   9  -2   1      316.48      339.35     13.20 o 
  10  -2   1      352.19      385.94     11.97 o 
  11  -2   1       21.91       20.64      8.12 o 
  12  -2   1       76.01       83.93     10.81 o 
 -12  -1   1       39.21       48.11     12.76 o 
 -11  -1   1      106.35      117.90      9.16 o 
 -10  -1   1       78.84       87.48      7.90 o 
  -9  -1   1      161.04      159.39      7.46 o 
  -8  -1   1      117.41      119.23      3.20 o 
  -7  -1   1       46.40       43.12      1.74 o 
  -6  -1   1      127.38      132.83      3.06 o 
  -5  -1   1     1654.40     1681.71     26.72 o 
  -4  -1   1       63.90       54.42      1.30 o 
  -3  -1   1      733.32      717.50     11.38 o 
  -2  -1   1      769.67      696.74      6.22 o 
  -1  -1   1     5840.83     5902.55    298.14 o 
   0  -1   1     5418.88     5472.76    415.35 o 
   1  -1   1     6495.03     6668.06    285.16 o 
   2  -1   1     5126.19     5296.26    103.52 o 
   4  -1   1      184.10      186.76      3.31 o 
   5  -1   1       12.78       13.60      0.99 o 
   6  -1   1      464.37      493.77     10.30 o 
   7  -1   1       17.75       18.59      1.46 o 
   8  -1   1      370.30      391.22      8.61 o 
   9  -1   1      157.97      179.58      7.78 o 
  10  -1   1       32.64       38.40      9.50 o 
  11  -1   1       25.00       23.66      6.67 o 
  12  -1   1        4.70        7.73      4.32 o 
 -12   0   1        5.17       10.06      5.50 o 
 -11   0   1       34.56       33.45      9.95 o 
 -10   0   1        1.88        8.60      5.68 o 
  -9   0   1      111.01      100.73      4.12 o 
  -8   0   1       38.40       36.03      2.15 o 
  -7   0   1      486.82      468.49     10.48 o 
  -6   0   1       71.53       74.82      2.77 o 
  -5   0   1        0.76        1.51      0.69 o 
  -4   0   1     1326.49     1315.25     15.36 o 
  -3   0   1       16.59       15.27      1.13 o 
  -2   0   1     3896.17     3716.41     50.50 o 
  -1   0   1      465.71      422.78     10.26 o 
   0   0   1      160.04      133.05      4.77 o 
   1   0   1     1385.49     1295.78      9.83 o 
   2   0   1       46.65       40.56      0.95 o 
   3   0   1        0.16        1.88      0.87 o 
   4   0   1      936.32      936.73     12.35 o 
   5   0   1       49.94       46.96      2.34 o 
   6   0   1        5.03        5.56      1.60 o 
   7   0   1       22.11       19.10      3.59 o 
   8   0   1       29.14       23.15      2.59 o 
   9   0   1        0.53        1.92      2.14 o 
  10   0   1      293.66      319.29     12.86 o 
  11   0   1        0.71       -0.67      3.07 o 
  12   0   1       28.02       22.37      7.58 o 
 -12   1   1       40.10       44.25     12.42 o 
 -11   1   1      104.91      105.31      9.76 o 
 -10   1   1       75.62       79.80     17.85 o 
  -9   1   1      164.64      173.85     13.29 o 
  -8   1   1      117.38      113.18      7.74 o 
  -7   1   1       46.59       40.35      5.26 o 
  -6   1   1      128.53      136.34      5.05 o 
  -5   1   1     1632.55     1696.16     30.77 o 
  -4   1   1       62.44       52.28      1.81 o 
  -3   1   1      734.06      725.39      9.06 o 
  -2   1   1      772.63      702.46     12.24 o 
  -1   1   1     5823.44     5815.31    339.16 o 
   0   1   1     5443.38     5937.07    332.00 o 
   1   1   1     6442.54     6802.22    197.76 o 
   2   1   1     5080.84     5107.06     99.87 o 
   4   1   1      185.37      187.02      3.42 o 
   5   1   1       12.15       13.24      1.25 o 
   6   1   1      460.43      479.47     10.62 o 
   7   1   1       18.23       19.07      1.60 o 
   8   1   1      368.05      393.89     16.59 o 
   9   1   1      156.43      167.56     12.80 o 
  10   1   1       32.98       37.04     10.54 o 
  11   1   1       24.54       20.22      6.45 o 
  12   1   1        4.70        7.88      2.63 o 
 -12   2   1       39.26       32.11     12.80 o 
 -11   2   1       26.27       32.63      7.41 o 
 -10   2   1      446.21      429.57     15.89 o 
  -9   2   1       76.57       78.26     17.00 o 
  -8   2   1      632.52      645.80     15.95 o 
  -7   2   1      164.76      163.44      7.93 o 
  -6   2   1      669.55      636.21     17.23 o 
  -5   2   1      516.84      566.63     10.57 o 
  -4   2   1      563.85      534.32     16.42 o 
  -3   2   1      308.39      289.95      6.37 o 
  -2   2   1      727.16      712.68      7.58 o 
  -1   2   1     3874.29     3862.61     31.96 o 
   0   2   1      257.38      250.94      5.92 o 
   1   2   1      339.26      311.48      3.75 o 
   2   2   1     1318.89     1242.72     15.58 o 
   3   2   1       48.33       46.19      1.02 o 
   4   2   1     1391.64     1392.66     25.09 o 
   5   2   1       16.87        7.19      5.56 o 
   6   2   1      283.30      307.06     11.53 o 
   7   2   1      209.93      205.28      9.03 o 
   8   2   1      189.50      192.52      8.73 o 
   9   2   1      317.58      346.25     20.41 o 
  10   2   1      354.23      353.31     14.67 o 
  11   2   1       22.75       24.18      7.69 o 
  12   2   1       76.54       70.42     20.08 o 
 -12   3   1       79.97       77.67     13.68 o 
 -11   3   1       95.66      106.29     21.70 o 
 -10   3   1      337.18      354.10     18.90 o 
  -9   3   1       38.28       45.46     11.20 o 
  -8   3   1      384.88      401.20     12.47 o 
  -7   3   1      770.20      843.29     25.75 o 
  -6   3   1      259.36      264.57     10.67 o 
  -5   3   1      209.90      198.05      7.51 o 
  -4   3   1      773.73      800.63     19.20 o 
  -3   3   1      946.73      932.88     11.28 o 
  -2   3   1       50.34       48.78      1.49 o 
  -1   3   1        5.42        4.23      0.40 o 
   0   3   1      373.34      353.39     11.44 o 
   1   3   1      253.59      238.03      3.60 o 
   2   3   1     1422.63     1415.25     16.09 o 
   3   3   1     2038.57     2084.52     39.83 o 
   4   3   1      174.20      178.65      2.61 o 
   5   3   1      377.21      402.98     12.34 o 
   6   3   1      170.34      186.81      9.23 o 
   7   3   1       42.80       41.60     11.54 o 
   8   3   1      167.22      150.20     17.57 o 
   9   3   1      175.16      204.26     44.32 o 
  10   3   1      139.40      140.00      9.61 o 
  11   3   1       36.97       33.64     11.30 o 
  12   3   1       87.47       74.20     21.24 o 
 -12   4   1       30.46       40.20     11.09 o 
 -11   4   1       27.56       25.25      6.43 o 
 -10   4   1       35.77       36.65      8.20 o 
  -9   4   1      139.93      141.38     13.44 o 
  -8   4   1      199.58      198.85     11.64 o 
  -7   4   1      732.64      767.63     20.84 o 
  -6   4   1       42.33       45.18     11.24 o 
  -5   4   1       67.21       66.53      3.38 o 
  -4   4   1       10.52       14.81      1.46 o 
  -3   4   1      512.33      576.33      9.74 o 
  -2   4   1     4217.48     4311.74     72.64 o 
  -1   4   1      162.15      152.22      3.71 o 
   0   4   1      396.53      388.83      5.76 o 
   1   4   1      866.70      813.68     13.36 o 
   2   4   1      687.97      688.78     10.08 o 
   3   4   1      633.52      651.10      8.47 o 
   4   4   1      268.13      283.72      5.52 o 
   5   4   1      745.70      754.90     22.28 o 
   6   4   1       68.29       74.43      7.71 o 
   7   4   1       29.63       36.34      9.95 o 
   8   4   1       31.86       30.58      8.07 o 
   9   4   1       71.47       75.49     11.74 o 
  10   4   1       76.19       87.49     19.66 o 
  11   4   1       37.17       37.59     13.74 o 
 -11   5   1      140.66      155.36     11.56 o 
 -10   5   1       91.50       93.67     13.56 o 
  -9   5   1       17.26       20.32      6.19 o 
  -8   5   1      369.84      377.28     17.67 o 
  -7   5   1      397.95      395.03     11.39 o 
  -6   5   1      112.87       87.92      9.95 o 
  -5   5   1      135.88      113.77      4.35 o 
  -4   5   1        6.99       11.00      2.63 o 
  -3   5   1      310.20      360.65      6.16 o 
  -2   5   1     1079.19     1099.42     32.71 o 
  -1   5   1     1750.99     1895.87     44.05 o 
   0   5   1      213.39      218.23      5.48 o 
   1   5   1      760.29      785.95     10.51 o 
   2   5   1       56.02       57.06      2.01 o 
   3   5   1      517.24      543.53      9.14 o 
   4   5   1      303.64      308.92      8.50 o 
   5   5   1       32.53       28.20      2.06 o 
   6   5   1      136.63      132.73      6.67 o 
   7   5   1      274.90      279.74     14.27 o 
   8   5   1        7.50       10.93      3.45 o 
   9   5   1       29.90       37.80      8.85 o 
  10   5   1       55.77       60.22     13.60 o 
  11   5   1       24.01       27.56      8.10 o 
 -11   6   1       12.69       10.33      3.44 o 
 -10   6   1       17.29       14.07      5.25 o 
  -9   6   1       31.07       29.36      9.09 o 
  -8   6   1        5.29        3.90      3.02 o 
  -7   6   1      694.01      687.63     29.55 o 
  -6   6   1       20.86       16.65      5.45 o 
  -5   6   1       43.63       48.20      3.36 o 
  -4   6   1       52.89       47.17      3.54 o 
  -3   6   1      302.01      306.31      6.93 o 
  -2   6   1      238.47      243.49      8.89 o 
  -1   6   1      223.06      249.22      8.66 o 
   0   6   1      364.99      371.95      8.79 o 
   1   6   1       74.32       76.74      2.87 o 
   2   6   1      376.98      407.21      8.34 o 
   3   6   1      427.16      414.76     10.33 o 
   4   6   1      131.66      129.90      5.00 o 
   5   6   1       65.32       59.33      2.92 o 
   6   6   1      185.17      178.38      7.92 o 
   7   6   1      174.36      169.55     11.06 o 
   8   6   1       49.30       44.23     11.23 o 
   9   6   1      158.24      183.11     35.30 o 
  10   6   1      226.11      256.87     11.63 o 
  11   6   1       13.19       14.34      5.19 o 
 -11   7   1       24.45       25.46     11.74 o 
 -10   7   1       58.74       82.50     30.90 o 
  -9   7   1       77.28       82.10     19.66 o 
  -8   7   1        2.74        2.36      2.13 o 
  -7   7   1        1.67        2.57      2.47 o 
  -6   7   1      155.95      145.86      8.68 o 
  -5   7   1      103.04       94.63      4.95 o 
  -4   7   1      156.47      155.94      4.92 o 
  -3   7   1       80.05       81.23      2.87 o 
  -2   7   1       44.90       43.62      4.08 o 
  -1   7   1       86.70       78.75      5.52 o 
   0   7   1      333.43      316.61      8.81 o 
   1   7   1      194.13      205.58      5.59 o 
   2   7   1      370.99      371.65      9.10 o 
   3   7   1      295.10      270.94      8.28 o 
   4   7   1      198.44      202.55      8.40 o 
   5   7   1      656.70      679.02     16.69 o 
   6   7   1      199.58      192.55     13.55 o 
   7   7   1       47.78       55.13     16.83 o 
   8   7   1      143.36      138.19     10.70 o 
   9   7   1       97.36       95.14     22.32 o 
  10   7   1       34.50       33.09     12.10 o 
 -10   8   1       19.30       18.03     11.51 o 
  -9   8   1        1.14        4.80      4.77 o 
  -8   8   1      205.84      207.32     13.64 o 
  -7   8   1      138.09      133.61     47.04 o 
  -6   8   1       70.81       77.65     19.74 o 
  -5   8   1      115.03      113.00      5.92 o 
  -4   8   1       60.02       57.67      5.27 o 
  -3   8   1       11.69       20.99      7.68 o 
  -2   8   1      452.95      443.63     12.86 o 
  -1   8   1      221.77      206.28      6.53 o 
   0   8   1       13.02       10.82      3.09 o 
   1   8   1       84.63       83.67      2.75 o 
   2   8   1        2.53        4.49      1.33 o 
   3   8   1      143.21      146.36      5.87 o 
   4   8   1      253.21      268.34     13.24 o 
   5   8   1      600.07      626.20     25.40 o 
   6   8   1      122.88      113.96      6.63 o 
   7   8   1        3.22        4.68      3.25 o 
   8   8   1       16.59       16.80      6.54 o 
   9   8   1       46.51       34.08     17.28 o 
  10   8   1      101.46       81.38     35.70 o 
  -9   9   1       42.43       31.35     17.57 o 
  -8   9   1        9.47        7.78      6.26 o 
  -7   9   1       91.30       97.35     35.12 o 
  -6   9   1      295.71      304.44     66.37 o 
  -5   9   1       43.52       40.15     13.91 o 
  -4   9   1       44.99       34.14     10.30 o 
  -3   9   1       21.79       27.05     15.03 o 
  -2   9   1       14.44       21.84      9.79 o 
  -1   9   1      502.15      480.02     17.45 o 
   0   9   1      523.10      490.41     12.40 o 
   1   9   1      374.63      359.63      6.36 o 
   2   9   1      193.00      185.25     10.98 o 
   3   9   1       74.71       73.31     30.12 o 
   4   9   1        0.76        2.39      3.40 o 
   5   9   1       32.67       31.63     11.67 o 
   6   9   1       13.72       13.73      6.11 o 
   7   9   1      104.58      103.52     31.10 o 
   8   9   1        0.94        2.98      4.78 o 
   9   9   1       20.32       16.70     15.09 o 
  -8  10   1       85.63       72.04     31.83 o 
  -7  10   1       62.47       68.17     24.85 o 
  -6  10   1       43.75       36.33     13.70 o 
  -5  10   1       25.63       26.36     15.28 o 
  -4  10   1       13.13       18.35      7.48 o 
  -3  10   1       72.00       78.50     24.04 o 
  -2  10   1       18.52       23.72      6.31 o 
  -1  10   1      107.23       94.73      8.87 o 
   0  10   1       18.17       12.81      3.88 o 
   1  10   1       29.13       28.91      7.44 o 
   2  10   1       17.79       24.91      6.94 o 
   3  10   1       13.46       15.75      5.25 o 
   4  10   1       94.87      106.72     27.17 o 
   5  10   1        2.37        5.25      3.97 o 
   6  10   1       49.69       44.89     20.12 o 
   7  10   1        4.08        3.57      3.72 o 
   8  10   1       32.40       29.02     15.09 o 
  -7  11   1       59.02       48.14     25.46 o 
  -6  11   1       37.29       41.02     20.15 o 
  -5  11   1       34.48       38.60     14.22 o 
  -4  11   1       94.88      112.68     10.71 o 
  -3  11   1       84.85       84.05     16.39 o 
  -2  11   1       63.06       62.77     15.92 o 
  -1  11   1      121.85      120.99      7.59 o 
   0  11   1      131.96      126.63     11.00 o 
   1  11   1       13.09       18.08      4.10 o 
   2  11   1       54.56       56.45     15.30 o 
   3  11   1       70.51       74.59     12.94 o 
   4  11   1       28.83       31.40      9.88 o 
   5  11   1      110.02      114.69     11.52 o 
   6  11   1      144.04      151.98     13.00 o 
   7  11   1        4.28        4.05      5.70 o 
  -6  12   1       13.68       10.77      6.80 o 
  -5  12   1       19.20       20.01      8.25 o 
  -4  12   1       83.25       80.20     24.11 o 
  -3  12   1        5.89        8.16      4.02 o 
  -2  12   1       31.73       30.14     11.12 o 
  -1  12   1       58.97       62.51     13.99 o 
   0  12   1       56.43       46.01     15.24 o 
   1  12   1       26.38       23.28      7.44 o 
   2  12   1       11.48       12.72      4.41 o 
   3  12   1       30.22       29.15     10.94 o 
   4  12   1       28.23       26.66     10.58 o 
   5  12   1       35.28       33.52     10.31 o 
  -3  13   1       22.54       24.14      8.59 o 
  -2  13   1       73.48       69.77     19.77 o 
  -1  13   1       43.62       39.78     17.86 o 
   0  13   1       45.73       35.88     15.90 o 
   1  13   1      151.46      156.43     12.89 o 
   2  13   1       73.99       80.69     20.56 o 
   3  13   1       34.13       30.99     13.32 o 
  -3 -13   2       21.58       22.59     10.34 o 
  -2 -13   2      205.55      228.23     13.39 o 
  -1 -13   2       69.00       71.48     24.84 o 
   0 -13   2       83.03       73.95     28.36 o 
   1 -13   2        9.82       11.55      4.01 o 
   2 -13   2       22.34       17.30      7.88 o 
  -5 -12   2       48.12       44.38     23.15 o 
  -4 -12   2        5.69        9.30      5.37 o 
  -3 -12   2       76.88       68.52     22.26 o 
  -2 -12   2       60.99       56.25     20.50 o 
  -1 -12   2       33.79       32.97      9.85 o 
   0 -12   2       12.12        8.72      4.95 o 
   1 -12   2       33.97       30.00     10.58 o 
   2 -12   2       48.10       34.66     15.96 o 
   3 -12   2      132.39      123.34      8.21 o 
   4 -12   2       20.44       17.44     19.10 o 
   5 -12   2       71.59       71.02     30.01 o 
  -7 -11   2       44.11       49.56     18.83 o 
  -6 -11   2       29.38       32.16     14.59 o 
  -5 -11   2       98.50       95.48     33.02 o 
  -4 -11   2       12.49        9.88      4.86 o 
  -3 -11   2       33.56       42.21     15.53 o 
  -2 -11   2       36.27       29.94     11.01 o 
  -1 -11   2       61.15       52.27     18.95 o 
   0 -11   2       30.56       35.99     10.00 o 
   1 -11   2       66.51       67.78     21.56 o 
   2 -11   2       21.24       19.34      7.25 o 
   3 -11   2        1.71        3.26      2.15 o 
   4 -11   2      124.72      133.20     15.33 o 
   5 -11   2       18.70       27.63     19.32 o 
   6 -11   2       34.64       29.76     14.67 o 
  -8 -10   2       51.55       55.98     16.51 o 
  -7 -10   2       18.86       25.77      8.07 o 
  -6 -10   2       51.45       44.89     12.18 o 
  -5 -10   2       41.03       36.22     10.24 o 
  -4 -10   2       41.62       36.62     11.50 o 
  -3 -10   2      169.76      165.18      8.70 o 
  -2 -10   2       15.05       16.22      5.01 o 
  -1 -10   2      153.46      145.22      9.77 o 
   0 -10   2      242.31      234.33     11.00 o 
   1 -10   2       93.03       98.69     27.02 o 
   2 -10   2      164.41      144.17      8.64 o 
   3 -10   2       87.13       87.18      7.96 o 
   4 -10   2      128.37      126.74      6.95 o 
   5 -10   2        7.03        4.84      5.62 o 
   6 -10   2        3.28        3.25      5.54 o 
   7 -10   2      117.68      138.49     41.62 o 
   8 -10   2       49.39       46.19     29.08 o 
  -9  -9   2       10.39        8.34      4.15 o 
  -8  -9   2       81.32       94.19     23.39 o 
  -7  -9   2       82.96       89.09     16.80 o 
  -6  -9   2       43.28       48.40     12.43 o 
  -5  -9   2       40.51       45.57      5.02 o 
  -4  -9   2       67.37       76.59      5.41 o 
  -3  -9   2        0.91        1.61      1.85 o 
  -2  -9   2       83.40       71.73      5.79 o 
  -1  -9   2      361.93      337.95     13.83 o 
   0  -9   2      192.83      191.22     10.28 o 
   1  -9   2       76.35       83.60     22.02 o 
   2  -9   2       15.68       12.87      4.73 o 
   3  -9   2      103.81      110.49      4.60 o 
   4  -9   2      134.85      131.03      5.19 o 
   5  -9   2       51.21       48.60      6.19 o 
   6  -9   2      197.53      201.95      9.66 o 
   7  -9   2       21.58       20.49      8.51 o 
   8  -9   2       19.43       16.01      7.27 o 
 -10  -8   2       14.36       13.89      6.45 o 
  -9  -8   2       74.63       78.66     17.95 o 
  -8  -8   2       39.03       37.88     11.11 o 
  -7  -8   2       38.34       41.74     10.69 o 
  -6  -8   2      162.65      154.13      6.57 o 
  -5  -8   2       70.01       66.71      5.64 o 
  -4  -8   2      104.42       91.71      5.03 o 
  -3  -8   2      199.64      192.65      7.13 o 
  -2  -8   2      104.32      102.55      5.41 o 
  -1  -8   2       32.87       33.90      9.82 o 
   0  -8   2      852.24      898.88     20.41 o 
   1  -8   2       64.68       62.64      2.28 o 
   2  -8   2     1471.23     1448.52     29.07 o 
   3  -8   2      317.54      305.91     15.80 o 
   4  -8   2        9.79       11.59      3.30 o 
   5  -8   2      127.47      111.97     10.42 o 
   6  -8   2       31.06       31.42      7.22 o 
   7  -8   2       39.28       39.36      8.83 o 
   8  -8   2       80.03       75.42     15.15 o 
   9  -8   2        1.36        2.86      4.09 o 
 -11  -7   2       30.52       25.00      9.99 o 
 -10  -7   2       19.06       17.09      6.66 o 
  -9  -7   2       19.87       22.50      8.30 o 
  -8  -7   2        5.91        3.32      3.00 o 
  -7  -7   2       97.68      102.26     18.16 o 
  -6  -7   2      108.50      105.63      5.03 o 
  -5  -7   2       17.78       19.59      5.25 o 
  -4  -7   2       24.48       23.84      6.63 o 
  -3  -7   2       41.18       51.16      4.42 o 
  -2  -7   2      209.95      214.50      8.17 o 
  -1  -7   2      223.81      215.79      8.14 o 
   0  -7   2      115.10      116.70      5.68 o 
   1  -7   2     1224.96     1266.55     27.57 o 
   2  -7   2      353.29      355.81     14.75 o 
   3  -7   2      266.47      277.80      7.94 o 
   4  -7   2      144.21      150.59      9.88 o 
   5  -7   2       14.76       13.88      4.24 o 
   6  -7   2      209.68      213.36     16.52 o 
   7  -7   2       75.31       67.19     15.92 o 
   8  -7   2      216.96      226.46     11.65 o 
   9  -7   2       50.81       55.94     14.98 o 
  10  -7   2       17.22       22.24      9.19 o 
 -11  -6   2        6.92        5.17      4.46 o 
 -10  -6   2       11.07        5.56      4.79 o 
  -9  -6   2        3.44        3.59      3.19 o 
  -8  -6   2       96.42      114.27     21.70 o 
  -7  -6   2      162.76      167.58     14.65 o 
  -6  -6   2      224.54      226.79      6.27 o 
  -5  -6   2      312.79      323.27      8.26 o 
  -4  -6   2      202.37      207.52      5.84 o 
  -3  -6   2      647.51      625.71     16.56 o 
  -2  -6   2       36.42       39.80      3.80 o 
  -1  -6   2      196.70      198.30      6.88 o 
   0  -6   2      158.56      159.40      6.06 o 
   1  -6   2      133.13      127.82      3.46 o 
   2  -6   2      636.64      651.71     20.14 o 
   3  -6   2      264.53      267.05      8.23 o 
   4  -6   2      528.31      531.24     18.58 o 
   5  -6   2       22.43       28.37      7.91 o 
   6  -6   2       53.17       59.32     13.24 o 
   7  -6   2      297.56      301.46     11.78 o 
   8  -6   2       31.95       37.38     13.39 o 
   9  -6   2      193.62      218.68     11.92 o 
  10  -6   2       24.06       19.90      8.76 o 
 -11  -5   2        0.59        1.60      2.82 o 
 -10  -5   2       13.05       17.51      7.96 o 
  -9  -5   2       50.39       52.01     14.93 o 
  -8  -5   2      191.98      185.80     11.88 o 
  -7  -5   2      833.45      855.36     30.61 o 
  -6  -5   2        4.40        4.12      1.54 o 
  -5  -5   2      282.42      279.97      7.90 o 
  -4  -5   2       80.59       75.29      3.15 o 
  -3  -5   2       77.09       72.82      2.87 o 
  -2  -5   2      452.43      518.57     19.52 o 
  -1  -5   2     1286.04     1340.93     20.77 o 
   0  -5   2      876.85      877.94     14.74 o 
   1  -5   2       15.65       17.43      1.79 o 
   2  -5   2      162.69      176.13      4.95 o 
   3  -5   2      352.35      343.45     11.46 o 
   4  -5   2      337.06      322.34     12.50 o 
   5  -5   2      407.93      408.68     16.03 o 
   6  -5   2      125.99      133.81     10.13 o 
   7  -5   2      166.41      170.09     12.48 o 
   8  -5   2       27.68       30.86      7.38 o 
   9  -5   2      110.35      120.45     24.98 o 
  10  -5   2       30.33       30.29     11.65 o 
  11  -5   2       60.75       60.32     40.77 o 
 -12  -4   2       15.31       14.42      9.10 o 
 -11  -4   2       25.57       26.99     12.13 o 
 -10  -4   2      106.26      100.24      8.44 o 
  -9  -4   2      119.79      112.42      9.57 o 
  -8  -4   2      825.75      786.85     33.82 o 
  -7  -4   2      146.47      146.44      8.34 o 
  -6  -4   2       98.65      103.34      4.57 o 
  -5  -4   2       14.12       14.17      2.71 o 
  -4  -4   2     1023.82     1056.53     14.18 o 
  -3  -4   2      547.16      540.63      8.53 o 
  -2  -4   2     4562.75     4863.66     89.01 o 
  -1  -4   2        7.61        7.64      0.38 o 
   0  -4   2      672.13      708.25     21.58 o 
   1  -4   2        2.36        2.46      1.20 o 
   2  -4   2       24.16       23.70      2.78 o 
   3  -4   2     1625.04     1723.84     42.85 o 
   4  -4   2       85.45       90.99      7.26 o 
   5  -4   2       29.27       41.21      9.49 o 
   6  -4   2       31.43       36.50      8.02 o 
   7  -4   2       96.73      106.58     15.18 o 
   8  -4   2      172.16      184.66     11.34 o 
   9  -4   2      141.78      133.86     10.45 o 
  10  -4   2       21.64       24.42     11.11 o 
  11  -4   2       14.41       -3.00      5.98 o 
 -12  -3   2       25.42       16.32      9.30 o 
 -11  -3   2       49.50       52.05     19.10 o 
 -10  -3   2        1.36        3.17      2.17 o 
  -9  -3   2      226.89      234.92     11.56 o 
  -8  -3   2       63.51       61.59     13.80 o 
  -7  -3   2      699.02      688.74     12.62 o 
  -6  -3   2       78.41       73.72      3.03 o 
  -5  -3   2      209.85      200.17      5.74 o 
  -4  -3   2      383.11      398.88      6.88 o 
  -3  -3   2       21.82       21.51      2.05 o 
  -2  -3   2     2076.78     2004.77     23.06 o 
  -1  -3   2      694.54      661.09     11.02 o 
   0  -3   2      157.28      148.80      2.71 o 
   1  -3   2      411.28      382.05      6.39 o 
   2  -3   2     2545.32     2522.00     46.60 o 
   3  -3   2     2658.83     2658.93     52.40 o 
   4  -3   2        6.86        6.08      2.11 o 
   5  -3   2      624.65      688.92     28.55 o 
   6  -3   2       60.06       57.66     13.42 o 
   7  -3   2       35.59       40.39     10.59 o 
   8  -3   2      192.12      185.56     10.95 o 
   9  -3   2       49.83       49.50     11.72 o 
  10  -3   2      160.56      168.21     16.08 o 
  11  -3   2       84.11       63.61     40.81 o 
 -12  -2   2       74.55       59.18     20.39 o 
 -11  -2   2       12.39        8.91      5.09 o 
 -10  -2   2      134.15      126.19     12.91 o 
  -9  -2   2       98.02       82.10      4.90 o 
  -8  -2   2      305.85      299.82      4.26 o 
  -7  -2   2      153.32      152.51      3.78 o 
  -6  -2   2      307.06      292.54      7.88 o 
  -5  -2   2      241.56      227.69      3.87 o 
  -4  -2   2       52.83       60.45      2.16 o 
  -3  -2   2      742.15      730.18      7.58 o 
  -2  -2   2     1045.31     1006.80     12.56 o 
  -1  -2   2      454.83      441.29      5.02 o 
   0  -2   2     1828.44     1691.85     34.63 o 
   1  -2   2      626.15      649.88     18.86 o 
   2  -2   2     1025.83     1001.94     13.03 o 
   3  -2   2      431.35      480.17      7.99 o 
   4  -2   2      410.68      413.68      5.69 o 
   5  -2   2      267.77      277.65      5.83 o 
   6  -2   2      107.86      111.65      5.02 o 
   7  -2   2        0.66        3.19      1.68 o 
   8  -2   2      103.93      101.25      6.32 o 
   9  -2   2      156.16      162.73      6.03 o 
  10  -2   2       23.21       19.65      7.67 o 
  11  -2   2      132.78      141.87      9.55 o 
  12  -2   2        6.03        5.23      3.28 o 
 -12  -1   2        9.34       12.29      4.82 o 
 -11  -1   2       72.56       77.77      7.82 o 
 -10  -1   2       60.99       59.48     17.10 o 
  -9  -1   2      364.46      384.93     24.09 o 
  -8  -1   2       96.27       99.60      3.66 o 
  -7  -1   2       53.63       57.78      3.05 o 
  -6  -1   2       98.82      105.33      2.72 o 
  -5  -1   2       39.02       38.11      1.50 o 
  -4  -1   2      203.35      206.96      3.60 o 
  -3  -1   2      950.80      874.33     17.12 o 
  -2  -1   2     2176.21     2147.89     73.89 o 
  -1  -1   2     6082.42     5423.95    411.84 o 
   0  -1   2       68.20       71.37      1.46 o 
   1  -1   2     2345.37     2294.17     40.05 o 
   2  -1   2      694.03      647.37      9.99 o 
   3  -1   2      461.85      460.24      6.04 o 
   4  -1   2       74.40       80.76      2.01 o 
   5  -1   2      170.81      147.39      3.70 o 
   6  -1   2       83.91       87.77      2.99 o 
   7  -1   2      664.75      705.41     11.88 o 
   8  -1   2       26.16       28.84      6.66 o 
   9  -1   2       16.02       21.66      7.26 o 
  10  -1   2       18.60       14.27     12.50 o 
  11  -1   2       25.08       27.13      8.28 o 
  12  -1   2       36.85       47.37     16.87 o 
 -12   0   2        0.17        2.42      1.90 o 
 -11   0   2       34.21       41.63     11.21 o 
 -10   0   2       36.76       43.49     13.35 o 
  -9   0   2      506.66      506.20     17.90 o 
  -8   0   2       13.72       12.54      1.78 o 
  -7   0   2        0.34        2.22      1.18 o 
  -6   0   2     1070.07     1191.62     24.12 o 
  -5   0   2     1589.52     1748.14     49.87 o 
  -4   0   2    11859.04    13166.05    253.46 o 
  -3   0   2      336.97      319.20      3.90 o 
  -2   0   2     2943.33     2698.89     18.62 o 
  -1   0   2     1934.96     1862.24     33.14 o 
   0   0   2     9052.50    10420.56    295.59 o 
   1   0   2      671.24      602.80     11.16 o 
   2   0   2     4798.19     4543.09    139.18 o 
   3   0   2     5920.04     6197.75    139.88 o 
   5   0   2       73.06       71.81      2.56 o 
   6   0   2       64.76       60.21      2.65 o 
   7   0   2       31.30       33.30      2.10 o 
   8   0   2      435.53      494.17     17.85 o 
   9   0   2      205.09      231.03      8.28 o 
  10   0   2        7.31        4.78      2.82 o 
  11   0   2        1.72        2.48      2.08 o 
  12   0   2       15.03       12.74      8.47 o 
 -12   1   2        9.78       13.89     11.53 o 
 -11   1   2       73.04       65.41     18.21 o 
 -10   1   2       61.93       50.64     12.59 o 
  -9   1   2      365.13      378.55     14.32 o 
  -8   1   2       95.97       96.98      4.45 o 
  -7   1   2       53.46       53.58      3.56 o 
  -6   1   2       94.45      105.81      4.76 o 
  -5   1   2       38.06       35.59      3.35 o 
  -4   1   2      204.42      198.35      5.16 o 
  -3   1   2      949.81      838.57     24.70 o 
  -2   1   2     2195.63     2126.79     37.40 o 
  -1   1   2     6076.97     5498.03    355.59 o 
   0   1   2       64.59       65.60      1.28 o 
   1   1   2     2333.23     2268.03     61.73 o 
   2   1   2      697.56      643.73      9.84 o 
   3   1   2      461.75      471.75     12.25 o 
   4   1   2       71.96       78.20      2.21 o 
   5   1   2      173.23      150.49      3.44 o 
   6   1   2       87.42       92.36      4.21 o 
   7   1   2      665.08      703.64     14.14 o 
   8   1   2       25.56       29.54      6.39 o 
   9   1   2       15.73       16.98      5.75 o 
  10   1   2       18.96       33.13      7.30 o 
  11   1   2       26.61       27.70      9.25 o 
  12   1   2       38.44       44.72     14.01 o 
 -12   2   2       74.53       69.88     22.09 o 
 -11   2   2       13.12       10.18      2.99 o 
 -10   2   2      134.95      128.58      6.65 o 
  -9   2   2       99.95       82.60     16.58 o 
  -8   2   2      308.34      310.00     10.44 o 
  -7   2   2      154.21      157.41      7.78 o 
  -6   2   2      306.13      303.75     10.34 o 
  -5   2   2      241.75      231.77      8.34 o 
  -4   2   2       49.60       50.85      1.85 o 
  -3   2   2      755.73      752.72     12.19 o 
  -2   2   2     1036.04     1000.88     19.24 o 
  -1   2   2      459.84      437.41      5.13 o 
   0   2   2     1832.21     1643.58     20.55 o 
   1   2   2      618.24      627.63      9.21 o 
   2   2   2     1030.06     1013.82     10.21 o 
   3   2   2      420.33      461.57      5.83 o 
   4   2   2      410.51      426.44      8.29 o 
   5   2   2      267.79      260.93      6.39 o 
   6   2   2      107.74      114.93      3.99 o 
   7   2   2        0.91        2.26      1.72 o 
   8   2   2      105.79      100.33      6.90 o 
   9   2   2      151.72      160.86      7.92 o 
  10   2   2       24.17       28.58      5.93 o 
  11   2   2      131.27      126.90     29.66 o 
  12   2   2        6.13        4.56      2.84 o 
 -12   3   2       26.88       15.76      5.49 o 
 -11   3   2       47.63       49.85     13.87 o 
 -10   3   2        1.19        3.12      2.62 o 
  -9   3   2      226.09      216.34     15.02 o 
  -8   3   2       61.50       58.78     14.14 o 
  -7   3   2      695.78      684.15     21.52 o 
  -6   3   2       80.25       86.11      5.56 o 
  -5   3   2      214.38      191.73      9.41 o 
  -4   3   2      379.67      377.75      7.93 o 
  -3   3   2       21.63       20.98      2.36 o 
  -2   3   2     2072.28     1972.90     46.58 o 
  -1   3   2      686.46      691.41     13.54 o 
   0   3   2      165.12      165.78      3.36 o 
   1   3   2      411.30      390.38      5.41 o 
   2   3   2     2541.89     2471.04     30.74 o 
   3   3   2     2659.34     2722.10     28.25 o 
   4   3   2        7.60        7.00      1.60 o 
   5   3   2      616.45      610.69     18.63 o 
   6   3   2       60.41       52.67      5.39 o 
   7   3   2       36.51       40.16      8.61 o 
   8   3   2      191.91      172.96     10.25 o 
   9   3   2       49.81       47.16      9.97 o 
  10   3   2      162.50      186.74     10.51 o 
  11   3   2       81.95       78.61     20.54 o 
 -12   4   2       15.46       15.63      5.61 o 
 -11   4   2       25.54       27.89      5.62 o 
 -10   4   2      104.02      109.51     19.91 o 
  -9   4   2      119.99      131.97     21.22 o 
  -8   4   2      820.94      859.67     30.43 o 
  -7   4   2      147.52      150.08     10.26 o 
  -6   4   2       99.14      101.11      4.10 o 
  -5   4   2       15.11       11.80      1.53 o 
  -4   4   2     1021.14     1043.62     16.33 o 
  -3   4   2      553.37      558.81      9.05 o 
  -2   4   2     4545.90     4962.69    117.16 o 
  -1   4   2        8.08        8.37      1.96 o 
   0   4   2      673.79      694.12     11.22 o 
   1   4   2        1.83        1.41      0.79 o 
   2   4   2       25.87       25.13      1.44 o 
   3   4   2     1620.37     1678.97     20.77 o 
   4   4   2       89.26      102.91      2.79 o 
   5   4   2       29.92       38.85      2.43 o 
   6   4   2       31.47       40.58     10.56 o 
   7   4   2       94.09       89.36     13.68 o 
   8   4   2      173.20      189.14     13.41 o 
   9   4   2      144.86      139.78      9.01 o 
  10   4   2       20.81       22.84      6.57 o 
  11   4   2       14.80       20.98      8.06 o 
 -11   5   2        0.73        2.85      3.18 o 
 -10   5   2       13.60       21.03      5.65 o 
  -9   5   2       50.22       59.44     16.49 o 
  -8   5   2      192.24      182.65     12.31 o 
  -7   5   2      830.93      859.17     26.92 o 
  -6   5   2        4.35        3.43      1.47 o 
  -5   5   2      282.83      284.10      8.00 o 
  -4   5   2       81.88       78.63      3.32 o 
  -3   5   2       76.62       70.30      2.74 o 
  -2   5   2      459.66      528.13      8.43 o 
  -1   5   2     1282.10     1360.39     40.83 o 
   0   5   2      869.99      843.75     16.40 o 
   1   5   2       15.59       18.04      1.92 o 
   2   5   2      160.23      173.37      3.73 o 
   3   5   2      350.96      350.22      8.61 o 
   4   5   2      340.08      352.68      8.38 o 
   5   5   2      405.68      419.53      9.07 o 
   6   5   2      128.88      143.80      9.13 o 
   7   5   2      165.51      165.56      9.91 o 
   8   5   2       28.56        7.93     14.80 o 
   9   5   2      110.85      126.67     13.07 o 
  10   5   2       29.76       33.18      9.51 o 
  11   5   2       62.12       62.25     18.80 o 
 -11   6   2        7.35        8.07      3.28 o 
 -10   6   2       10.81       12.86      3.83 o 
  -9   6   2        3.17        4.25      3.00 o 
  -8   6   2       99.04       98.74      6.31 o 
  -7   6   2      161.17      163.71      9.52 o 
  -6   6   2      223.61      217.20     12.44 o 
  -5   6   2      316.03      313.05     11.43 o 
  -4   6   2      196.32      198.88      7.58 o 
  -3   6   2      653.47      677.16     15.04 o 
  -2   6   2       38.91       44.24      3.28 o 
  -1   6   2      197.77      200.48      7.22 o 
   0   6   2      158.78      168.58      5.47 o 
   1   6   2      136.39      129.22      4.83 o 
   2   6   2      631.65      633.51     13.14 o 
   3   6   2      267.31      274.16      9.58 o 
   4   6   2      524.22      529.77     11.77 o 
   5   6   2       23.20       23.67      2.65 o 
   6   6   2       52.67       56.21     14.63 o 
   7   6   2      301.96      324.42     12.97 o 
   8   6   2       30.96       32.84      9.20 o 
   9   6   2      194.26      220.04     13.19 o 
  10   6   2       25.07       24.85      6.67 o 
 -11   7   2       29.73       27.70     12.84 o 
 -10   7   2       18.95       20.23      8.36 o 
  -9   7   2       20.14       19.86      6.10 o 
  -8   7   2        6.43        4.64      2.77 o 
  -7   7   2       98.27      102.14      7.44 o 
  -6   7   2      112.46      115.83      5.72 o 
  -5   7   2       17.52       17.37      4.88 o 
  -4   7   2       24.75       24.31      2.09 o 
  -3   7   2       41.67       66.21     22.13 o 
  -2   7   2      207.20      217.13     13.12 o 
  -1   7   2      222.14      205.85      8.15 o 
   0   7   2      119.70      129.34      5.19 o 
   1   7   2     1219.75     1192.87     28.32 o 
   2   7   2      352.27      351.72      8.28 o 
   3   7   2      267.37      283.39      7.83 o 
   4   7   2      145.56      150.72      5.32 o 
   5   7   2       13.32       10.59      1.72 o 
   6   7   2      215.32      216.41     11.86 o 
   7   7   2       72.69       69.46      9.08 o 
   8   7   2      216.40      216.21     12.65 o 
   9   7   2       51.05        9.30     23.52 o 
  10   7   2       16.70       22.78      6.99 o 
 -10   8   2       14.52       13.88      5.18 o 
  -9   8   2       76.31       83.46     27.47 o 
  -8   8   2       38.90       29.57     13.75 o 
  -7   8   2       38.81       49.00     12.97 o 
  -6   8   2      161.85      155.44     11.26 o 
  -5   8   2       69.62       80.77     26.34 o 
  -4   8   2      102.11      108.18     30.25 o 
  -3   8   2      199.23      198.16     11.27 o 
  -2   8   2      103.99      104.72      8.47 o 
  -1   8   2       32.04       31.38      3.47 o 
   0   8   2      850.66      873.05     31.15 o 
   1   8   2       66.21       63.54      6.33 o 
   2   8   2     1460.61     1513.34     28.32 o 
   3   8   2      317.35      315.88     10.27 o 
   4   8   2        9.00       13.01      5.74 o 
   5   8   2      126.02      120.65      7.65 o 
   6   8   2       31.36       29.22     10.05 o 
   7   8   2       37.96       34.35     10.48 o 
   8   8   2       79.81       81.76      9.78 o 
   9   8   2        1.60        0.54      3.45 o 
  -9   9   2       10.53       12.84      8.93 o 
  -8   9   2       81.76       83.02     22.80 o 
  -7   9   2       81.42       79.58     24.11 o 
  -6   9   2       44.90       56.06     22.03 o 
  -5   9   2       38.62       44.99     19.14 o 
  -4   9   2       68.50       83.48     27.00 o 
  -3   9   2        0.85        2.11      4.15 o 
  -2   9   2       82.06       80.63     17.76 o 
  -1   9   2      356.54      338.14     16.90 o 
   0   9   2      192.53      198.47     11.16 o 
   1   9   2       76.14       79.38      4.72 o 
   2   9   2       15.32       14.40      4.18 o 
   3   9   2      103.44      111.58      5.49 o 
   4   9   2      136.26      138.62      7.20 o 
   5   9   2       51.75       55.51     20.17 o 
   6   9   2      194.96      180.21     12.26 o 
   7   9   2       21.46       23.21      9.82 o 
   8   9   2       19.50       14.25      5.95 o 
  -8  10   2       50.75       54.38     21.46 o 
  -7  10   2       19.25       25.59      8.01 o 
  -6  10   2       51.62       52.97     17.51 o 
  -5  10   2       42.35       42.34     21.93 o 
  -4  10   2       41.47       39.99     15.13 o 
  -3  10   2      169.40      165.45     12.80 o 
  -2  10   2       14.21       20.76      5.21 o 
  -1  10   2      154.54      153.92     28.36 o 
   0  10   2      242.79      221.65      9.51 o 
   1  10   2       94.55       97.43     17.68 o 
   2  10   2      168.73      163.33     12.80 o 
   3  10   2       87.18       87.44      9.18 o 
   4  10   2      127.58      128.49     42.69 o 
   5  10   2        7.35        6.78      3.57 o 
   6  10   2        3.32        4.35      4.06 o 
   7  10   2      119.56      126.66     44.95 o 
   8  10   2       48.50       48.28     16.29 o 
  -7  11   2       42.53       42.51     19.40 o 
  -6  11   2       29.78       33.85     12.17 o 
  -5  11   2       98.07       95.73     23.55 o 
  -4  11   2       12.26       11.98      6.45 o 
  -3  11   2       33.46       47.84     10.34 o 
  -2  11   2       36.62       37.75      9.98 o 
  -1  11   2       60.55       58.33     15.39 o 
   0  11   2       32.09       34.97     10.25 o 
   1  11   2       66.57       79.04     13.31 o 
   2  11   2       21.45       24.58      6.74 o 
   3  11   2        1.69        3.60      3.31 o 
   4  11   2      124.58      133.17     11.47 o 
   5  11   2       19.13       21.05     12.26 o 
   6  11   2       34.68       28.82     21.25 o 
  -5  12   2       47.27       47.65     24.00 o 
  -4  12   2        5.17        5.91      4.14 o 
  -3  12   2       76.61       82.89      8.90 o 
  -2  12   2       59.58       65.81     14.95 o 
  -1  12   2       33.15       32.24      7.92 o 
   0  12   2       12.12       13.22      5.02 o 
   1  12   2       34.41       40.58     10.15 o 
   2  12   2       47.07       40.84      8.68 o 
   3  12   2      134.39      147.57      8.89 o 
   4  12   2       21.15       26.20      7.99 o 
   5  12   2       71.10       62.16     22.04 o 
  -3  13   2       21.87       23.19     10.01 o 
  -2  13   2      205.54      209.40     10.86 o 
  -1  13   2       66.73       69.49     22.28 o 
   0  13   2       84.63       75.36     23.98 o 
   1  13   2        9.13       10.99      3.76 o 
   2  13   2       22.33       17.60      7.68 o 
  -2 -13   3       11.66        9.76      5.22 o 
  -1 -13   3       48.26       43.86     22.17 o 
   0 -13   3        5.99        3.97      3.63 o 
   1 -13   3        2.45        3.12      4.01 o 
  -5 -12   3      104.20       89.94     39.54 o 
  -4 -12   3       96.57       87.05      9.61 o 
  -3 -12   3        5.40        5.48      4.72 o 
  -2 -12   3        8.42       10.28      5.53 o 
  -1 -12   3       13.67        9.13      5.48 o 
   0 -12   3       38.20       41.49     15.89 o 
   1 -12   3      112.01      130.14      8.83 o 
   2 -12   3       81.35       90.86      9.41 o 
   3 -12   3       26.89       24.76     17.07 o 
   4 -12   3       50.45       39.89     39.96 o 
  -7 -11   3       39.63       35.64     17.40 o 
  -6 -11   3       44.18       44.66     20.72 o 
  -5 -11   3       18.49       24.06      8.50 o 
  -4 -11   3       55.61       40.75     18.37 o 
  -3 -11   3      125.77      140.94     23.37 o 
  -2 -11   3      100.84       85.17     23.68 o 
  -1 -11   3      106.42      107.79      8.00 o 
   0 -11   3      111.59      113.47      8.20 o 
   1 -11   3       26.56       20.31      8.82 o 
   2 -11   3       77.79       87.16     23.60 o 
   3 -11   3       15.69       20.20      8.14 o 
   4 -11   3      212.77      235.99     19.21 o 
   5 -11   3       89.26       95.49     13.14 o 
   6 -11   3       21.87       16.08     16.95 o 
  -8 -10   3       16.61       21.05      8.36 o 
  -7 -10   3      117.81      133.11     12.90 o 
  -6 -10   3        0.92        3.11      2.78 o 
  -5 -10   3      120.89      121.47      9.60 o 
  -4 -10   3       12.74       11.37      3.55 o 
  -3 -10   3      160.17      171.80     10.10 o 
  -2 -10   3       14.19       12.98      4.85 o 
  -1 -10   3       35.05       29.35      7.77 o 
   0 -10   3      259.87      266.40      9.43 o 
   1 -10   3      160.41      153.41      9.42 o 
   2 -10   3       20.40       18.42      6.56 o 
   3 -10   3        3.11        6.86      4.36 o 
   4 -10   3       23.59       24.85      8.74 o 
   5 -10   3       25.55       37.96     14.89 o 
   6 -10   3       80.76       75.41     39.32 o 
   7 -10   3       85.64       98.30     42.44 o 
  -9  -9   3      102.88      102.10     29.37 o 
  -8  -9   3       18.34       18.26      8.15 o 
  -7  -9   3      103.76       99.61     22.92 o 
  -6  -9   3        0.14        2.01      2.52 o 
  -5  -9   3      417.74      382.47     15.64 o 
  -4  -9   3       55.58       48.33     12.17 o 
  -3  -9   3       20.73       11.42      3.76 o 
  -2  -9   3      213.00      227.13     10.86 o 
  -1  -9   3       64.34       68.95     14.99 o 
   0  -9   3      136.12      125.77      6.05 o 
   1  -9   3      416.64      395.24     15.69 o 
   2  -9   3        7.19        9.64      3.84 o 
   3  -9   3      117.01      121.60      8.25 o 
   4  -9   3       39.33       38.09      9.44 o 
   5  -9   3      102.02      100.18      7.95 o 
   6  -9   3       24.73       21.04      6.09 o 
   7  -9   3        0.64        2.56      2.83 o 
   8  -9   3       32.78       27.68     12.12 o 
 -10  -8   3       26.64       21.75     12.28 o 
  -9  -8   3       95.98       93.35     26.26 o 
  -8  -8   3       66.41       70.80     16.03 o 
  -7  -8   3       11.29       14.20      4.72 o 
  -6  -8   3      106.58      112.06      7.51 o 
  -5  -8   3       37.78       34.53      8.50 o 
  -4  -8   3      307.54      335.86     14.07 o 
  -3  -8   3       35.00       36.75      8.70 o 
  -2  -8   3        1.46        3.80      2.03 o 
  -1  -8   3      141.29      140.68      6.60 o 
   0  -8   3      139.75      130.62      6.19 o 
   1  -8   3     1948.68     1972.52     36.18 o 
   2  -8   3      182.42      185.50      5.34 o 
   3  -8   3       85.08       87.15      5.61 o 
   4  -8   3      293.60      300.31     14.92 o 
   5  -8   3       91.18       86.00     21.08 o 
   6  -8   3        8.96        9.94      4.25 o 
   7  -8   3      102.91       87.50     21.33 o 
   8  -8   3       96.67      115.34     12.83 o 
   9  -8   3        5.75        4.84      4.29 o 
 -11  -7   3        5.87        5.03      4.16 o 
 -10  -7   3        4.99        6.97      5.62 o 
  -9  -7   3       16.47       16.62      5.73 o 
  -8  -7   3      155.80      161.20     13.46 o 
  -7  -7   3       24.02       23.22      6.00 o 
  -6  -7   3       20.00       20.15      5.62 o 
  -5  -7   3       17.82       26.98      6.54 o 
  -4  -7   3       90.56       90.22      5.82 o 
  -3  -7   3      139.98      131.57      6.80 o 
  -2  -7   3      129.96      125.51      6.35 o 
  -1  -7   3       71.77       67.43      7.19 o 
   0  -7   3      443.05      440.72     13.33 o 
   1  -7   3      604.07      610.72     12.12 o 
   2  -7   3      635.93      676.23     15.10 o 
   3  -7   3      410.18      393.63     14.22 o 
   4  -7   3      122.74      118.54      6.81 o 
   5  -7   3       58.54       69.54      7.72 o 
   6  -7   3        4.95        3.49      2.82 o 
   7  -7   3       64.84       63.70     14.41 o 
   8  -7   3      193.13      211.77     11.87 o 
   9  -7   3       44.64       32.89     17.82 o 
 -11  -6   3       65.58       74.34      9.27 o 
 -10  -6   3      105.43      102.30      9.84 o 
  -9  -6   3       79.37       75.36     20.03 o 
  -8  -6   3       19.50       18.51      5.83 o 
  -7  -6   3       91.24       95.96     17.66 o 
  -6  -6   3       97.67       97.65      6.20 o 
  -5  -6   3       86.80       79.98      3.41 o 
  -4  -6   3      159.03      160.15      5.22 o 
  -3  -6   3        5.46        5.15      1.24 o 
  -2  -6   3       55.31       51.55      5.72 o 
  -1  -6   3      148.47      140.54      6.03 o 
   0  -6   3      440.52      481.82      8.21 o 
   1  -6   3       85.67       89.30      4.31 o 
   2  -6   3     1562.28     1633.50     31.22 o 
   3  -6   3      984.42      994.73     29.47 o 
   4  -6   3      271.49      267.75     10.82 o 
   5  -6   3       43.97       41.05     12.96 o 
   6  -6   3       51.93       67.56     13.72 o 
   7  -6   3       72.85       11.02     45.73 o 
   8  -6   3       74.33       81.84     17.98 o 
   9  -6   3       57.05       47.27     12.85 o 
  10  -6   3      171.04      180.47     11.04 o 
 -11  -5   3       19.09       13.69      7.06 o 
 -10  -5   3       47.69       52.03     17.73 o 
  -9  -5   3       91.05       84.06     21.93 o 
  -8  -5   3      359.98      357.63     18.24 o 
  -7  -5   3      808.84      804.38     24.43 o 
  -6  -5   3      537.88      537.28     12.65 o 
  -5  -5   3      340.62      326.08      8.68 o 
  -4  -5   3      311.94      315.34      8.30 o 
  -3  -5   3      245.04      224.09      5.58 o 
  -2  -5   3      295.31      300.88      7.83 o 
  -1  -5   3      911.28      957.11     17.36 o 
   0  -5   3       96.38       82.87      2.38 o 
   1  -5   3      159.10      169.75      3.90 o 
   2  -5   3      207.19      194.74      5.67 o 
   3  -5   3      574.33      578.60     20.04 o 
   4  -5   3       56.60       51.90      7.20 o 
   5  -5   3       74.61       53.54     13.06 o 
   6  -5   3      133.29      138.47     10.85 o 
   7  -5   3       83.46       97.46     23.74 o 
   8  -5   3       37.72       38.87     10.24 o 
   9  -5   3        3.30        4.17      3.91 o 
  10  -5   3       84.52      117.21     11.40 o 
 -12  -4   3       17.89       17.29     12.90 o 
 -11  -4   3      128.91      114.71     42.28 o 
 -10  -4   3      106.83      110.64      9.29 o 
  -9  -4   3      156.00      146.74      9.99 o 
  -8  -4   3       12.92       13.07      4.73 o 
  -7  -4   3       56.05       58.48      3.52 o 
  -6  -4   3      300.30      314.48     12.18 o 
  -5  -4   3       40.48       31.93      3.06 o 
  -4  -4   3      889.20      833.38     14.79 o 
  -3  -4   3      163.96      149.63      3.98 o 
  -2  -4   3       49.70       58.18      2.15 o 
  -1  -4   3      152.53      162.93      3.83 o 
   0  -4   3      401.35      375.47      6.37 o 
   1  -4   3      965.99      992.86     13.75 o 
   2  -4   3      481.73      462.71     15.08 o 
   3  -4   3      157.88      143.39      6.77 o 
   4  -4   3       16.53       17.41      5.25 o 
   5  -4   3      217.33      224.47     10.54 o 
   6  -4   3      109.26      111.18     10.00 o 
   7  -4   3       95.74       90.56      8.46 o 
   8  -4   3       89.49       94.39      9.29 o 
   9  -4   3      134.38      143.86      9.09 o 
  11  -4   3       92.52      113.43     15.29 o 
 -12  -3   3      115.67      122.62     14.32 o 
 -11  -3   3       96.78       88.59     29.21 o 
 -10  -3   3       16.83       15.97      9.94 o 
  -9  -3   3      148.22      150.06     12.07 o 
  -8  -3   3      480.92      518.93     10.35 o 
  -7  -3   3      699.41      704.37     21.44 o 
  -6  -3   3       74.48       68.11      3.38 o 
  -5  -3   3      390.53      371.90      9.38 o 
  -4  -3   3      389.02      368.49     11.80 o 
  -3  -3   3      611.12      621.60     10.90 o 
  -2  -3   3      426.05      436.28      6.90 o 
  -1  -3   3     1091.74     1077.92     15.98 o 
   0  -3   3      130.38      142.62      4.73 o 
   1  -3   3       47.10       46.80      2.27 o 
   2  -3   3      203.54      198.30      5.30 o 
   3  -3   3      825.58      872.21     18.48 o 
   4  -3   3      102.67       95.51      6.07 o 
   5  -3   3      202.99      193.96      9.25 o 
   6  -3   3       29.34       41.37     12.01 o 
   7  -3   3       35.20       11.73     18.63 o 
   8  -3   3       88.54       81.73     23.59 o 
   9  -3   3      323.35      323.57     12.24 o 
  10  -3   3       75.33       75.57     27.36 o 
  11  -3   3       82.59       84.62     35.19 o 
 -12  -2   3       91.59      106.84     10.30 o 
 -11  -2   3       43.82       40.81     12.47 o 
 -10  -2   3      133.89      136.98     10.62 o 
  -9  -2   3      177.15      186.78     10.61 o 
  -8  -2   3      160.06      146.21      4.10 o 
  -7  -2   3      168.03      175.52      5.22 o 
  -6  -2   3       74.49       78.68      3.08 o 
  -5  -2   3     1206.21     1172.59     25.56 o 
  -4  -2   3       20.21       16.88      3.53 o 
  -3  -2   3      301.28      286.76      5.93 o 
  -2  -2   3      607.61      635.48     12.06 o 
  -1  -2   3      472.62      485.38      7.60 o 
   0  -2   3      156.49      146.30      3.08 o 
   1  -2   3      229.49      214.61      4.30 o 
   2  -2   3     3742.40     4022.63     85.07 o 
   3  -2   3      814.54      894.80     25.29 o 
   4  -2   3      171.59      170.51      7.19 o 
   5  -2   3      491.36      526.76     13.46 o 
   6  -2   3       39.98       41.86      2.12 o 
   7  -2   3      431.31      484.37      8.53 o 
   8  -2   3      542.31      595.92     20.42 o 
   9  -2   3       10.76        9.36      4.06 o 
  10  -2   3       40.65       44.87     14.91 o 
  11  -2   3       16.29       19.06      7.57 o 
 -12  -1   3       32.34       32.56     13.07 o 
 -11  -1   3       24.72       26.61      9.17 o 
 -10  -1   3       74.75       76.25     19.14 o 
  -9  -1   3      234.64      230.74      9.51 o 
  -8  -1   3       77.93       79.11      4.12 o 
  -7  -1   3      188.30      183.66      5.33 o 
  -6  -1   3       69.22       60.47      2.36 o 
  -5  -1   3     2523.10     2600.66     36.68 o 
  -4  -1   3     1538.03     1580.40     23.61 o 
  -3  -1   3      346.92      326.53      5.31 o 
  -2  -1   3     2083.26     2017.41     46.08 o 
  -1  -1   3      143.61      157.68      5.64 o 
   0  -1   3      113.95      103.34      3.30 o 
   1  -1   3     4850.39     4949.06    100.08 o 
   2  -1   3     1935.58     2060.94     49.85 o 
   3  -1   3        7.38       10.09      2.02 o 
   4  -1   3      645.76      700.42     10.17 o 
   5  -1   3      201.09      234.20      8.08 o 
   6  -1   3      123.91      136.34      3.99 o 
   7  -1   3       75.83       78.82      2.41 o 
   8  -1   3      327.55      349.03     13.64 o 
   9  -1   3      116.92      133.68      8.37 o 
  10  -1   3      115.85      119.65     17.60 o 
  11  -1   3      113.09      104.90     48.06 o 
 -12   0   3        6.99        6.16      2.79 o 
 -11   0   3       79.98       79.95     23.43 o 
 -10   0   3       29.96       32.63      7.86 o 
  -9   0   3       95.42      109.53      5.04 o 
  -8   0   3        5.68        7.35      2.14 o 
  -7   0   3       11.28       12.94      3.04 o 
  -6   0   3      164.06      149.11      4.07 o 
  -5   0   3      204.23      186.94      5.89 o 
  -4   0   3     1525.68     1518.45     41.80 o 
  -3   0   3       61.12       53.89      1.47 o 
  -2   0   3        7.63        9.44      1.87 o 
  -1   0   3      249.41      243.62      5.24 o 
   0   0   3       64.54       71.32      2.57 o 
   1   0   3      195.95      181.98      2.72 o 
   2   0   3      376.90      363.53      5.86 o 
   3   0   3       59.29       69.91      5.43 o 
   4   0   3       97.46      109.83      2.47 o 
   5   0   3      281.18      323.24      6.93 o 
   6   0   3      933.74      990.52     19.66 o 
   7   0   3       96.55      103.18      3.34 o 
   8   0   3       22.69       23.86      2.97 o 
   9   0   3        2.81        2.32      2.44 o 
  10   0   3       56.46       58.90     15.79 o 
  11   0   3        0.00        1.19      2.12 o 
 -12   1   3       32.70       29.80     10.30 o 
 -11   1   3       24.53       24.41      6.81 o 
 -10   1   3       75.19       65.52      4.78 o 
  -9   1   3      236.48      240.23     11.20 o 
  -8   1   3       74.52       81.27      5.17 o 
  -7   1   3      186.90      184.96      8.29 o 
  -6   1   3       71.38       69.10      3.46 o 
  -5   1   3     2526.13     2623.88     34.44 o 
  -4   1   3     1547.05     1551.38     24.41 o 
  -3   1   3      343.72      327.37      5.08 o 
  -2   1   3     2054.18     2014.84     53.04 o 
  -1   1   3      150.55      166.03      2.81 o 
   0   1   3      114.96      112.96      3.84 o 
   1   1   3     4856.07     4828.19    101.38 o 
   2   1   3     1924.29     2059.76     33.92 o 
   3   1   3        7.09        7.90      0.93 o 
   4   1   3      633.94      669.78      8.47 o 
   5   1   3      198.53      219.15      4.52 o 
   6   1   3      125.09      135.87      5.03 o 
   7   1   3       75.98       77.43      3.63 o 
   8   1   3      326.25      328.53     18.48 o 
   9   1   3      119.35      124.63      8.03 o 
  10   1   3      113.99      109.15      7.38 o 
 -12   2   3       91.75       98.47      8.87 o 
 -11   2   3       41.78       37.51      9.63 o 
 -10   2   3      131.51      144.39      7.53 o 
  -9   2   3      177.97      184.63     10.97 o 
  -8   2   3      159.45      156.46      7.34 o 
  -7   2   3      168.99      168.30      8.31 o 
  -6   2   3       77.41       79.68      4.74 o 
  -5   2   3     1209.58     1200.82     18.02 o 
  -4   2   3       18.95       12.67      1.43 o 
  -3   2   3      302.95      283.93      5.74 o 
  -2   2   3      607.32      621.84     12.98 o 
  -1   2   3      475.97      496.30      7.58 o 
   0   2   3      149.61      125.56      4.57 o 
   1   2   3      227.66      218.98      4.06 o 
   2   2   3     3712.12     3870.27     41.77 o 
   3   2   3      824.02      886.80     22.32 o 
   4   2   3      170.97      161.50      3.42 o 
   5   2   3      494.93      519.52     10.84 o 
   6   2   3       38.86       34.80      6.07 o 
   7   2   3      436.29      469.82      7.52 o 
   8   2   3      537.28      549.97     23.37 o 
   9   2   3       11.27        9.12      3.18 o 
  10   2   3       40.59       37.69     11.01 o 
  11   2   3       16.36       15.29      5.19 o 
 -12   3   3      114.04      104.92     23.57 o 
 -11   3   3       97.15      100.42     16.38 o 
 -10   3   3       17.26       16.57      4.28 o 
  -9   3   3      146.29      146.97      8.29 o 
  -8   3   3      484.91      518.53     12.88 o 
  -7   3   3      706.92      716.78     29.02 o 
  -6   3   3       73.38       73.07      3.69 o 
  -5   3   3      389.90      381.86      8.81 o 
  -4   3   3      384.10      368.58      6.79 o 
  -3   3   3      617.42      651.84     11.86 o 
  -2   3   3      438.16      441.45     13.14 o 
  -1   3   3     1102.14     1158.09     28.81 o 
   0   3   3      129.08      143.13      4.54 o 
   1   3   3       47.26       51.68      1.76 o 
   2   3   3      204.72      199.74      4.67 o 
   3   3   3      813.29      841.42     10.17 o 
   4   3   3      108.32      102.26      2.49 o 
   5   3   3      206.60      193.53      7.24 o 
   6   3   3       28.06       33.39      3.46 o 
   7   3   3       35.14       39.76      9.71 o 
   8   3   3       90.34       83.26      6.25 o 
   9   3   3      322.29      321.42     12.35 o 
  10   3   3       77.56       78.64     17.78 o 
  11   3   3       82.37       74.57     22.46 o 
 -12   4   3       17.00       17.34      5.50 o 
 -11   4   3      130.16      131.73      9.27 o 
 -10   4   3      106.37      107.57     20.04 o 
  -9   4   3      155.09      146.26     10.07 o 
  -8   4   3       13.10       12.53      5.10 o 
  -7   4   3       55.01       58.10     14.49 o 
  -6   4   3      307.16      315.60      8.76 o 
  -5   4   3       42.62       38.79      2.66 o 
  -4   4   3      892.68      925.13     40.67 o 
  -3   4   3      160.70      146.83      4.66 o 
  -2   4   3       49.30       54.58      2.42 o 
  -1   4   3      152.81      161.46      4.65 o 
   0   4   3      392.47      375.11     10.07 o 
   1   4   3      976.50     1021.20     11.94 o 
   2   4   3      490.33      509.95     12.81 o 
   3   4   3      154.40      141.47      3.15 o 
   4   4   3       16.44       14.84      1.61 o 
   5   4   3      214.12      216.74      6.47 o 
   6   4   3      110.87      102.77      6.53 o 
   7   4   3       97.21       97.28      7.28 o 
   8   4   3       90.62       97.36      7.80 o 
   9   4   3      136.34      152.27      8.19 o 
  11   4   3       91.67       95.05     25.33 o 
 -11   5   3       19.26       17.15      4.59 o 
 -10   5   3       47.61       52.56     13.13 o 
  -9   5   3       88.21       81.56     15.32 o 
  -8   5   3      357.19      369.11     17.38 o 
  -7   5   3      801.47      776.62     15.19 o 
  -6   5   3      539.78      520.78     11.84 o 
  -5   5   3      339.85      282.63     31.26 o 
  -4   5   3      315.10      313.42     10.58 o 
  -3   5   3      243.19      205.92      8.62 o 
  -2   5   3      294.05      296.82      7.64 o 
  -1   5   3      898.40      986.13     27.53 o 
   0   5   3       99.42       87.41      4.41 o 
   1   5   3      158.72      171.04      6.29 o 
   2   5   3      206.04      191.56      6.88 o 
   3   5   3      578.14      613.85     12.65 o 
   4   5   3       58.41       57.23      2.46 o 
   5   5   3       76.60       64.11      2.68 o 
   6   5   3      134.62      128.12      9.00 o 
   7   5   3       83.49       95.47     19.78 o 
   8   5   3       38.31       37.13      6.85 o 
   9   5   3        2.82        4.54      2.82 o 
  10   5   3       86.01       99.54      8.34 o 
 -11   6   3       64.25       68.35     20.95 o 
 -10   6   3      106.27      103.14     24.83 o 
  -9   6   3       80.68       83.37     18.18 o 
  -8   6   3       19.83       23.99      6.63 o 
  -7   6   3       91.26       92.38      8.04 o 
  -6   6   3       94.55       79.73     10.30 o 
  -5   6   3       83.80       78.81      5.22 o 
  -4   6   3      159.61      158.84      6.68 o 
  -3   6   3        5.28        3.46      1.70 o 
  -2   6   3       55.50       51.36      5.59 o 
  -1   6   3      150.57      141.25      8.50 o 
   0   6   3      446.38      473.11     13.36 o 
   1   6   3       81.58       78.44      4.68 o 
   2   6   3     1555.23     1586.45     41.90 o 
   3   6   3      992.24     1002.87     23.70 o 
   4   6   3      271.64      252.19      9.94 o 
   5   6   3       44.75       45.83      4.15 o 
   6   6   3       50.77       65.40     17.53 o 
   7   6   3       72.90       94.31     28.90 o 
   8   6   3       72.32       77.50     14.09 o 
   9   6   3       56.86       55.02     15.84 o 
  10   6   3      171.13      187.76     11.65 o 
 -11   7   3        6.02        6.81      5.53 o 
 -10   7   3        5.25        5.64      8.34 o 
  -9   7   3       17.22       23.34      9.52 o 
  -8   7   3      157.34      162.50      7.69 o 
  -7   7   3       24.10       24.51      9.08 o 
  -6   7   3       19.15       20.45      7.39 o 
  -5   7   3       18.20       23.81      2.65 o 
  -4   7   3       91.48       91.98      7.01 o 
  -3   7   3      141.38      140.72     10.47 o 
  -2   7   3      133.63      122.58      9.01 o 
  -1   7   3       71.94       97.61     25.67 o 
   0   7   3      445.57      449.99     16.45 o 
   1   7   3      603.08      604.08     18.88 o 
   2   7   3      632.88      663.43     16.81 o 
   3   7   3      415.85      428.28     10.59 o 
   4   7   3      122.31      132.43      4.97 o 
   5   7   3       58.40       67.58      3.01 o 
   6   7   3        5.42        5.60      3.19 o 
   7   7   3       64.45       62.20     15.42 o 
   8   7   3      192.18      200.19     11.34 o 
   9   7   3       44.37       39.79     13.49 o 
 -10   8   3       26.61       26.55     13.55 o 
  -9   8   3       94.62      111.35     36.88 o 
  -8   8   3       65.91       64.89     22.49 o 
  -7   8   3       10.83       13.92      6.12 o 
  -6   8   3      107.97      119.31     32.56 o 
  -5   8   3       39.43       39.17     13.79 o 
  -4   8   3      305.96      329.37     23.15 o 
  -3   8   3       33.59       44.23     18.48 o 
  -2   8   3        1.49        2.46      6.05 o 
  -1   8   3      141.49      131.43      8.59 o 
   0   8   3      136.64      124.27      6.31 o 
   1   8   3     1958.00     1951.55     27.19 o 
   2   8   3      184.93      192.47     10.06 o 
   3   8   3       83.85       93.21      7.24 o 
   4   8   3      294.07      319.14     11.75 o 
   5   8   3       90.11       80.23      5.90 o 
   6   8   3        8.30        9.81      3.12 o 
   7   8   3      102.53       86.46     19.63 o 
   8   8   3       98.26      105.06     10.14 o 
   9   8   3        5.85        3.34      3.47 o 
  -9   9   3      102.61      105.85     38.90 o 
  -8   9   3       17.65       14.61     10.62 o 
  -7   9   3      105.41      113.60     39.12 o 
  -6   9   3        0.08       -1.34      5.05 o 
  -5   9   3      418.59      375.16     20.92 o 
  -4   9   3       54.38       47.48     12.43 o 
  -3   9   3       19.18       14.79      6.49 o 
  -2   9   3      215.57      224.05     17.14 o 
  -1   9   3       64.03       67.75      7.35 o 
   0   9   3      138.49      142.29      9.11 o 
   1   9   3      416.69      395.47     19.78 o 
   2   9   3        7.71        9.37      2.85 o 
   3   9   3      113.75      118.74      8.07 o 
   4   9   3       39.55       37.79      4.89 o 
   5   9   3      100.90      102.87      7.95 o 
   6   9   3       25.58       27.63     10.52 o 
   7   9   3        0.62        5.26      5.56 o 
   8   9   3       31.92       28.09     13.32 o 
  -8  10   3       16.35       17.11      6.93 o 
  -7  10   3      118.46      123.73     17.20 o 
  -6  10   3        1.01        1.23      2.37 o 
  -5  10   3      119.14      128.43     35.53 o 
  -4  10   3       13.19       11.71      5.52 o 
  -3  10   3      162.24      179.58     36.48 o 
  -2  10   3       14.30       15.02      3.81 o 
  -1  10   3       34.36       34.41      7.03 o 
   0  10   3      265.08      281.25     15.18 o 
   1  10   3      155.51      145.36     11.57 o 
   2  10   3       20.47       24.56      5.68 o 
   3  10   3        3.38        6.45      2.59 o 
   4  10   3       23.70       19.60      6.63 o 
   5  10   3       26.24       31.59     18.03 o 
   6  10   3       79.93       84.09      9.48 o 
   7  10   3       85.10       99.29     35.95 o 
  -7  11   3       38.29       41.42     16.29 o 
  -6  11   3       43.98       51.95     12.25 o 
  -5  11   3       18.74       14.98      9.02 o 
  -4  11   3       55.98       52.70     15.39 o 
  -3  11   3      127.02      134.41     11.37 o 
  -2  11   3       99.16       90.05     13.61 o 
  -1  11   3      109.44      106.55     25.67 o 
   0  11   3      110.59      127.82     25.31 o 
   1  11   3       26.75       25.07      6.06 o 
   2  11   3       78.40       89.44     22.28 o 
   3  11   3       15.25       11.07      4.14 o 
   4  11   3      216.02      236.05     10.03 o 
   5  11   3       86.79       94.11      9.96 o 
   6  11   3       22.49       21.76     10.32 o 
  -5  12   3      105.32       99.63     40.43 o 
  -4  12   3       95.54       91.06     27.12 o 
  -3  12   3        5.16        7.24      4.08 o 
  -2  12   3        8.29       13.50      4.88 o 
  -1  12   3       13.61       11.07      5.40 o 
   0  12   3       38.47       39.59     11.59 o 
   1  12   3      113.66      131.80     10.54 o 
   2  12   3       80.82       84.18     17.83 o 
   3  12   3       27.65       24.77     10.99 o 
   4  12   3       50.40       65.94     11.30 o 
  -2  13   3       11.89       12.55      4.88 o 
  -1  13   3       49.98       61.39     14.14 o 
   0  13   3        5.60        3.16      3.88 o 
   1  13   3        2.47        2.88      2.84 o 
  -5 -12   4       42.40       40.04     25.28 o 
  -4 -12   4       38.76       29.58     13.62 o 
  -3 -12   4       14.15       11.85      5.35 o 
  -2 -12   4      119.90      128.03      9.07 o 
  -1 -12   4      168.70      178.74     11.09 o 
   0 -12   4      105.57      127.85     11.54 o 
   1 -12   4       44.41       41.04     18.69 o 
   2 -12   4      104.70      121.83     14.96 o 
   3 -12   4       33.23       21.84     19.31 o 
  -7 -11   4       20.52       21.36     16.10 o 
  -6 -11   4        7.16        6.16      5.26 o 
  -5 -11   4      195.62      180.82     15.21 o 
  -4 -11   4        6.95        3.31      2.71 o 
  -3 -11   4       33.21       28.57      9.38 o 
  -2 -11   4       63.39       71.36     23.60 o 
  -1 -11   4       82.17       80.51     20.39 o 
   0 -11   4       35.36       32.47     11.28 o 
   1 -11   4      101.55      110.88      9.07 o 
   2 -11   4       58.79       50.83     29.49 o 
   3 -11   4       99.37      110.74     14.13 o 
   4 -11   4       49.40       57.76     36.71 o 
   5 -11   4       44.35       38.71     26.17 o 
  -8 -10   4       69.70       67.73     24.64 o 
  -7 -10   4       77.55       75.39     22.84 o 
  -6 -10   4       60.70       53.06     18.04 o 
  -5 -10   4      501.21      512.67     22.21 o 
  -4 -10   4       95.02       89.85     19.92 o 
  -3 -10   4       75.93       74.26      8.62 o 
  -2 -10   4        8.57        9.54      3.00 o 
  -1 -10   4       49.32       51.30     12.68 o 
   0 -10   4      322.61      319.88     11.67 o 
   1 -10   4       47.61       41.78     10.77 o 
   2 -10   4       32.65       28.61     15.99 o 
   3 -10   4      230.34      232.31     18.11 o 
   4 -10   4        5.78        6.09      7.94 o 
   5 -10   4       31.05       34.93     13.65 o 
   6 -10   4       19.38       23.54     16.10 o 
   7 -10   4      104.50      101.24     51.65 o 
  -9  -9   4       71.29       68.99     23.17 o 
  -8  -9   4       13.72       13.84      5.08 o 
  -7  -9   4        1.48        3.41      3.39 o 
  -6  -9   4        5.44        6.70      3.24 o 
  -5  -9   4       17.21       19.72      4.64 o 
  -4  -9   4      233.32      241.84      9.80 o 
  -3  -9   4       92.67      103.27     10.98 o 
  -2  -9   4       17.27       17.53      4.74 o 
  -1  -9   4      108.01      100.22      6.42 o 
   0  -9   4      267.14      245.66     11.22 o 
   1  -9   4       51.29       46.81     13.78 o 
   2  -9   4      165.99      170.30     47.81 o 
   3  -9   4      198.02      203.43     17.89 o 
   4  -9   4      136.29      141.70     14.66 o 
   5  -9   4        0.04        5.73      6.15 o 
   6  -9   4        6.01        6.52      7.53 o 
   7  -9   4       81.13       95.92     33.32 o 
   8  -9   4       68.11       54.88     33.06 o 
 -10  -8   4        6.78        7.74      4.75 o 
  -9  -8   4       26.07       29.25     11.55 o 
  -8  -8   4       46.34       43.83     10.32 o 
  -7  -8   4       80.73       80.45     15.55 o 
  -6  -8   4       83.78       81.79      8.09 o 
  -5  -8   4       79.51       82.10      7.22 o 
  -4  -8   4      159.54      128.59      8.10 o 
  -3  -8   4       34.96       37.90      9.08 o 
  -2  -8   4      533.97      517.83     13.01 o 
  -1  -8   4      160.46      148.41      6.59 o 
   0  -8   4      161.86      156.63      6.65 o 
   1  -8   4      416.39      421.14     10.61 o 
   2  -8   4      479.29      491.67     21.97 o 
   3  -8   4      206.08      218.66     14.04 o 
   4  -8   4       77.97       78.78      6.78 o 
   5  -8   4      134.49      130.26      8.73 o 
   6  -8   4       31.01       32.27      8.56 o 
   7  -8   4       36.08       33.71     11.56 o 
   8  -8   4        5.58        5.68      5.98 o 
 -10  -7   4       54.53       43.08     18.19 o 
  -9  -7   4       50.50       47.25     15.90 o 
  -8  -7   4        1.56        3.17      2.76 o 
  -7  -7   4      224.03      226.69     12.90 o 
  -6  -7   4       30.21       26.80      7.17 o 
  -5  -7   4      191.06      188.15      9.24 o 
  -4  -7   4      129.08      131.35      7.44 o 
  -3  -7   4      101.69       98.57      6.76 o 
  -2  -7   4      141.48      135.31      6.35 o 
  -1  -7   4       51.07       57.89     16.36 o 
   0  -7   4      277.36      272.47      5.85 o 
   1  -7   4     1352.99     1406.67     22.83 o 
   2  -7   4      739.35      716.64     18.10 o 
   3  -7   4      233.92      273.04     10.90 o 
   4  -7   4      189.44      193.45     11.85 o 
   6  -7   4       76.71       61.14     15.14 o 
   7  -7   4       38.69       39.74      9.43 o 
   8  -7   4       35.37       30.62      9.76 o 
   9  -7   4       67.41       66.03     19.54 o 
 -11  -6   4       11.82       13.99      7.24 o 
 -10  -6   4        0.48        1.77      3.03 o 
  -9  -6   4      105.16       95.59     22.63 o 
  -8  -6   4        5.54        6.94      2.40 o 
  -7  -6   4       26.04       23.75      5.10 o 
  -6  -6   4      130.38      120.17      9.11 o 
  -5  -6   4      280.38      273.60      7.65 o 
  -4  -6   4       31.21       23.77      4.61 o 
  -3  -6   4        6.79        7.20      1.64 o 
  -2  -6   4      383.12      392.68     10.04 o 
  -1  -6   4      147.07      145.32      4.04 o 
   0  -6   4     1057.99     1015.52     18.15 o 
   1  -6   4      161.53      161.30      5.39 o 
   2  -6   4      470.48      468.32     11.62 o 
   3  -6   4      718.98      770.94     21.24 o 
   4  -6   4       10.51       11.89      4.07 o 
   5  -6   4      188.45      209.62     12.71 o 
   6  -6   4      213.75      199.39      9.89 o 
   7  -6   4       43.20       57.59     11.96 o 
   8  -6   4       16.17       18.89      5.14 o 
   9  -6   4        2.09        1.75      3.12 o 
  10  -6   4       49.86        2.72      4.37 o 
 -11  -5   4       63.83       64.14     23.76 o 
 -10  -5   4        6.11        3.60      4.88 o 
  -9  -5   4      177.81      188.22     14.78 o 
  -8  -5   4       43.89       37.51     10.42 o 
  -7  -5   4      207.67      201.67     10.62 o 
  -6  -5   4      213.05      219.07      9.40 o 
  -5  -5   4      327.68      327.09     11.17 o 
  -4  -5   4      673.94      659.74     14.47 o 
  -3  -5   4      335.96      367.35     11.71 o 
  -2  -5   4      280.19      293.81      9.61 o 
  -1  -5   4        4.47        5.51      1.70 o 
   0  -5   4       44.59       40.70      2.82 o 
   1  -5   4      124.86      123.57      4.76 o 
   2  -5   4       19.23       21.05      4.64 o 
   3  -5   4      110.38      114.67      6.91 o 
   4  -5   4      524.88      537.90     16.55 o 
   5  -5   4      169.88      174.55     14.35 o 
   6  -5   4        5.43        9.89      3.21 o 
   7  -5   4       71.33       82.53     23.59 o 
   8  -5   4       77.94       83.73     16.03 o 
   9  -5   4       29.34       12.79     12.39 o 
  10  -5   4      313.24      358.49     24.24 o 
 -12  -4   4      214.64      204.56     19.12 o 
 -11  -4   4       11.49       14.40      6.26 o 
 -10  -4   4       33.96       35.06     14.99 o 
  -9  -4   4       21.70       23.51      9.67 o 
  -8  -4   4      733.99      728.92     27.20 o 
  -7  -4   4      509.04      484.28     10.73 o 
  -6  -4   4     3044.48     3236.57     62.67 o 
  -5  -4   4      148.69      154.04      6.35 o 
  -4  -4   4       92.91       90.48      3.56 o 
  -3  -4   4      204.13      194.78      5.78 o 
  -2  -4   4      595.29      635.44     11.83 o 
  -1  -4   4      817.48      796.21     11.98 o 
   0  -4   4     1679.03     1700.67     21.53 o 
   1  -4   4     1594.89     1706.58     22.25 o 
   2  -4   4       95.88       95.07      3.90 o 
   3  -4   4       82.85       94.23     11.29 o 
   4  -4   4       70.49       72.84      7.11 o 
   5  -4   4       65.91       62.25      7.18 o 
   6  -4   4      229.29      246.86     10.22 o 
   7  -4   4        0.42       -0.29      3.05 o 
   8  -4   4       24.65       23.33      5.85 o 
   9  -4   4       95.79       96.50      9.87 o 
  10  -4   4       44.22       44.49     20.69 o 
 -12  -3   4       44.47       34.58     19.11 o 
 -11  -3   4       33.33       37.10     21.17 o 
 -10  -3   4       45.53       59.00     18.02 o 
  -9  -3   4      127.11      132.75     39.08 o 
  -8  -3   4        3.60        3.91      2.15 o 
  -7  -3   4      177.67      183.67      8.65 o 
  -6  -3   4      226.69      224.34      9.28 o 
  -5  -3   4      277.54      261.49      9.88 o 
  -4  -3   4      441.23      430.20     10.64 o 
  -3  -3   4       19.98       19.10      4.75 o 
  -2  -3   4      322.49      317.28      5.89 o 
  -1  -3   4      534.43      560.82      9.90 o 
   0  -3   4      117.38      134.01      5.17 o 
   1  -3   4      288.35      288.46      6.39 o 
   2  -3   4      652.07      669.83     13.13 o 
   3  -3   4       99.00      108.29      6.00 o 
   4  -3   4       60.87       70.37     11.68 o 
   5  -3   4      242.86      235.64     10.73 o 
   6  -3   4       76.64       86.08     19.57 o 
   7  -3   4      163.19      144.96      9.53 o 
   8  -3   4       33.60       34.69     11.31 o 
   9  -3   4       41.50       32.92     23.57 o 
  10  -3   4      115.65      126.94     47.19 o 
  11  -3   4       21.62       24.42     14.46 o 
 -12  -2   4        3.54        4.72      3.10 o 
 -11  -2   4       34.12       42.77     13.75 o 
 -10  -2   4       12.98       15.68      7.73 o 
  -9  -2   4       56.06       50.44      5.22 o 
  -8  -2   4      163.23      160.06      5.88 o 
  -7  -2   4       84.31       83.79      3.03 o 
  -6  -2   4      110.12      113.47      4.69 o 
  -5  -2   4      191.71      188.07      5.79 o 
  -4  -2   4      297.50      324.66     22.49 o 
  -3  -2   4      177.17      172.58      4.46 o 
  -2  -2   4     1012.49     1044.58     16.06 o 
  -1  -2   4       30.57       31.78      1.52 o 
   0  -2   4     1446.77     1499.68     34.34 o 
   1  -2   4     2402.25     2499.74     31.40 o 
   2  -2   4      218.15      210.04      8.25 o 
   3  -2   4      545.66      580.98     21.67 o 
   4  -2   4       80.15       78.50      2.76 o 
   5  -2   4      430.00      407.84     10.94 o 
   6  -2   4      137.93      113.75     16.15 o 
   7  -2   4      204.68      199.76      8.63 o 
   8  -2   4       32.44       25.45      8.49 o 
   9  -2   4      144.19      138.47     49.98 o 
  10  -2   4       32.47       27.54     22.98 o 
  11  -2   4       14.68       18.06     12.10 o 
 -12  -1   4        3.66        7.29      3.18 o 
 -11  -1   4       29.88       30.69      7.60 o 
 -10  -1   4       79.31       87.94     18.39 o 
  -9  -1   4      248.01      258.82      9.94 o 
  -8  -1   4       65.21       66.24      7.26 o 
  -7  -1   4      137.82      145.61      5.85 o 
  -6  -1   4      853.42      931.56     21.31 o 
  -5  -1   4     1556.66     1580.16     32.32 o 
  -4  -1   4       73.14       75.14      3.69 o 
  -3  -1   4      613.06      632.03     14.69 o 
  -2  -1   4      115.93      112.36      3.19 o 
  -1  -1   4       70.81       63.08      1.96 o 
   0  -1   4      958.60      936.28     25.84 o 
   1  -1   4     2691.38     2776.62     39.00 o 
   2  -1   4       66.02       67.45      3.06 o 
   3  -1   4     2206.99     2105.99     21.28 o 
   4  -1   4      500.18      502.26      8.23 o 
   5  -1   4      479.85      531.35     11.23 o 
   6  -1   4       75.77       83.37      2.51 o 
   7  -1   4      298.66      317.15     12.75 o 
   8  -1   4      235.23      238.98      9.08 o 
   9  -1   4       33.62       33.59     11.31 o 
  10  -1   4       60.77       66.10      7.43 o 
  11  -1   4       16.36       21.80      9.88 o 
 -12   0   4       73.88       78.85     18.19 o 
 -11   0   4       43.43       45.73     13.42 o 
 -10   0   4       11.06        5.93      1.98 o 
  -9   0   4       10.12        7.24      2.59 o 
  -8   0   4        6.88       10.78      3.07 o 
  -7   0   4        2.36        6.57      2.01 o 
  -6   0   4      178.97      174.11      9.03 o 
  -5   0   4      531.97      575.05     24.11 o 
  -4   0   4     2081.50     2352.12    100.54 o 
  -3   0   4     2462.38     2392.81     35.40 o 
  -2   0   4      161.19      149.54      2.81 o 
  -1   0   4     1270.89     1283.91     14.93 o 
   0   0   4      648.21      618.51     13.55 o 
   1   0   4      122.95      110.71      2.50 o 
   2   0   4      585.05      568.66      8.80 o 
   3   0   4      473.07      457.41      5.77 o 
   4   0   4      726.15      832.31     17.43 o 
   5   0   4      442.52      456.38      9.89 o 
   6   0   4      368.68      400.27      9.53 o 
   7   0   4       19.90       12.59      4.47 o 
   8   0   4        5.47        5.70      2.03 o 
   9   0   4       14.70       16.54      4.90 o 
  10   0   4        1.22        4.95      2.60 o 
  11   0   4        3.07        6.13      5.19 o 
 -12   1   4        3.61        6.52      4.75 o 
 -11   1   4       30.88       28.47      9.35 o 
 -10   1   4       78.94       83.04      5.69 o 
  -9   1   4      248.54      245.36      9.54 o 
  -8   1   4       66.12       68.47      4.84 o 
  -7   1   4      139.47      142.45      5.86 o 
  -6   1   4      856.72      866.65     19.95 o 
  -5   1   4     1548.62     1511.34     41.83 o 
  -4   1   4       76.32       78.72      2.67 o 
  -3   1   4      606.99      584.42      9.07 o 
  -2   1   4      118.97      118.55      2.77 o 
  -1   1   4       71.97       63.66      2.00 o 
   0   1   4      962.79      956.49     12.61 o 
   1   1   4     2683.69     2695.18     47.97 o 
   2   1   4       63.90       58.30      3.00 o 
   3   1   4     2214.42     2147.21     39.25 o 
   4   1   4      499.53      492.77     10.36 o 
   5   1   4      481.10      502.27     10.70 o 
   6   1   4       76.83       80.67      4.17 o 
   7   1   4      303.93      329.13     12.44 o 
   8   1   4      229.34      217.52      9.13 o 
   9   1   4       35.12       39.78      9.18 o 
  10   1   4       60.90       57.86     14.76 o 
  11   1   4       16.32       17.83     12.51 o 
 -12   2   4        4.03        7.00      3.08 o 
 -11   2   4       34.64       39.95      7.83 o 
 -10   2   4       12.91       15.57      4.46 o 
  -9   2   4       56.85       68.06      5.69 o 
  -8   2   4      163.43      166.13      7.41 o 
  -7   2   4       86.69      102.70      6.02 o 
  -6   2   4      111.54      124.22      6.89 o 
  -5   2   4      197.35      218.84      5.41 o 
  -4   2   4      295.16      339.93      5.99 o 
  -3   2   4      176.06      174.61      4.63 o 
  -2   2   4     1015.49     1020.61     21.39 o 
  -1   2   4       27.91       28.79      1.72 o 
   0   2   4     1429.36     1454.64     37.98 o 
   1   2   4     2419.98     2407.32     45.40 o 
   2   2   4      216.19      198.72      3.63 o 
   3   2   4      543.58      538.15      7.53 o 
   4   2   4       83.59       86.75      2.68 o 
   5   2   4      427.99      418.45     13.06 o 
   6   2   4      136.83      147.96      5.40 o 
   7   2   4      203.92      207.02      8.62 o 
   8   2   4       32.18       25.99      7.50 o 
   9   2   4      143.62      130.30      7.77 o 
  10   2   4       31.71       29.82      8.24 o 
  11   2   4       14.22       18.04     10.85 o 
 -12   3   4       44.53       42.91     13.08 o 
 -11   3   4       32.74       50.57      6.97 o 
 -10   3   4       45.81       57.87      5.78 o 
  -9   3   4      131.19      136.93      7.93 o 
  -8   3   4        3.01        4.56      2.03 o 
  -7   3   4      179.43      186.06      7.54 o 
  -6   3   4      225.76      215.39      7.37 o 
  -5   3   4      277.00      270.21      6.75 o 
  -4   3   4      441.42      442.47     12.68 o 
  -3   3   4       20.46       22.05      5.41 o 
  -2   3   4      316.28      314.89      7.69 o 
  -1   3   4      535.46      555.59     10.76 o 
   0   3   4      116.24      135.24      8.07 o 
   1   3   4      287.28      289.00      4.71 o 
   2   3   4      659.03      627.36      7.11 o 
   3   3   4      102.12      108.16      2.60 o 
   4   3   4       63.48       65.07      2.41 o 
   5   3   4      242.05      247.08      6.96 o 
   6   3   4       75.86       78.12      3.55 o 
   7   3   4      161.41      147.51     10.81 o 
   8   3   4       34.15       38.33     11.21 o 
   9   3   4       42.83       43.98     15.05 o 
  10   3   4      112.94      119.61      8.11 o 
  11   3   4       21.92       19.85      5.94 o 
 -12   4   4      211.93      220.50     13.71 o 
 -11   4   4       12.09       14.67      3.74 o 
 -10   4   4       34.29       37.94      6.69 o 
  -9   4   4       21.30       20.07      4.38 o 
  -8   4   4      729.84      715.78     13.66 o 
  -7   4   4      518.17      475.80     12.50 o 
  -6   4   4     3032.98     3207.75     56.79 o 
  -5   4   4      147.87      146.92      7.09 o 
  -4   4   4       92.50       93.58      6.35 o 
  -3   4   4      203.68      202.23      7.29 o 
  -2   4   4      586.96      632.80     23.67 o 
  -1   4   4      818.67      814.65     12.87 o 
   0   4   4     1679.46     1624.35     36.03 o 
   1   4   4     1585.44     1637.22     46.76 o 
   2   4   4       96.37       99.95      3.48 o 
   3   4   4       82.36       95.83      2.75 o 
   4   4   4       70.42       68.38      2.28 o 
   5   4   4       69.32       68.60      4.80 o 
   6   4   4      231.47      244.75      6.40 o 
   7   4   4        0.26        1.33      2.22 o 
   8   4   4       24.79       26.78      7.39 o 
   9   4   4       96.54       98.10     21.04 o 
  10   4   4       42.76       41.17     14.25 o 
 -11   5   4       63.95       67.68     11.70 o 
 -10   5   4        5.89        9.52      2.29 o 
  -9   5   4      177.63      199.16     33.04 o 
  -8   5   4       44.32       43.35     11.61 o 
  -7   5   4      207.36      214.12     11.64 o 
  -6   5   4      214.47      220.67      9.29 o 
  -5   5   4      326.82      331.53     17.28 o 
  -4   5   4      670.99      674.33     19.95 o 
  -3   5   4      333.18      342.55     11.31 o 
  -2   5   4      279.54      279.20      8.68 o 
  -1   5   4        4.24        5.70      2.79 o 
   0   5   4       44.85       38.55      3.41 o 
   1   5   4      123.72      124.82      4.25 o 
   2   5   4       20.08       20.90      4.61 o 
   3   5   4      108.55      109.39      3.58 o 
   4   5   4      528.93      546.62     13.30 o 
   5   5   4      169.89      185.13      9.12 o 
   6   5   4        5.53        4.04      1.81 o 
   7   5   4       73.39       89.40     18.59 o 
   8   5   4       78.96       95.21     18.60 o 
   9   5   4       27.58       24.02      6.88 o 
  10   5   4      314.21      348.33     19.43 o 
 -11   6   4       12.27        9.30      3.59 o 
 -10   6   4        0.57        1.71      2.77 o 
  -9   6   4      105.62       94.36      9.12 o 
  -8   6   4        5.18        5.76      2.35 o 
  -7   6   4       24.28       21.49      5.33 o 
  -6   6   4      134.67      127.58     12.37 o 
  -5   6   4      283.54      280.63      9.81 o 
  -4   6   4       30.68       29.43      7.02 o 
  -3   6   4        6.72        5.06      1.82 o 
  -2   6   4      388.95      424.50     19.52 o 
  -1   6   4      141.40      141.12      8.97 o 
   0   6   4     1055.22     1012.91     38.50 o 
   1   6   4      163.48      167.74      5.95 o 
   2   6   4      472.33      490.80     12.65 o 
   3   6   4      722.59      744.87     33.51 o 
   4   6   4        9.58        9.66      2.41 o 
   5   6   4      191.31      215.08      8.70 o 
   6   6   4      212.04      200.16      9.28 o 
   7   6   4       43.02       59.43     14.27 o 
   8   6   4       15.94       16.56      5.55 o 
   9   6   4        1.96        2.58      2.93 o 
  10   6   4       51.23       58.61     16.99 o 
 -10   7   4       55.79       55.78     15.82 o 
  -9   7   4       48.49       58.78     15.34 o 
  -8   7   4        1.82        4.60      5.10 o 
  -7   7   4      224.40      237.36     15.26 o 
  -6   7   4       30.61       26.35      8.11 o 
  -5   7   4      188.58      179.90     11.19 o 
  -4   7   4      132.84      137.88      5.09 o 
  -3   7   4      100.36      126.94     30.53 o 
  -2   7   4      141.13      134.41      8.29 o 
  -1   7   4       51.47       55.49     19.63 o 
   0   7   4      279.46      280.90      9.95 o 
   1   7   4     1343.62     1348.72     29.39 o 
   2   7   4      745.32      744.76     16.81 o 
   3   7   4      228.73      272.33      9.52 o 
   4   7   4      187.45      188.85      8.11 o 
   6   7   4       77.02       64.62     18.05 o 
   7   7   4       38.95        9.29     16.39 o 
   8   7   4       34.93       33.24      9.75 o 
   9   7   4       68.25       67.60     20.02 o 
 -10   8   4        6.78       10.83      4.69 o 
  -9   8   4       25.65       37.23      9.61 o 
  -8   8   4       47.47       49.03     14.35 o 
  -7   8   4       83.07       79.43     26.17 o 
  -6   8   4       84.81       95.85     22.20 o 
  -5   8   4       77.68       92.88     17.33 o 
  -4   8   4      160.48      146.67     22.18 o 
  -3   8   4       34.84       43.79     11.05 o 
  -2   8   4      529.94      523.05     16.87 o 
  -1   8   4      162.73      160.32      9.52 o 
   0   8   4      166.06      167.48      7.26 o 
   1   8   4      413.28      413.96     16.68 o 
   2   8   4      479.19      528.08     17.92 o 
   3   8   4      204.65      227.10      7.91 o 
   4   8   4       76.11       71.45      3.93 o 
   5   8   4      132.99      139.47      8.24 o 
   6   8   4       30.87       37.27     10.22 o 
   7   8   4       36.61       40.08     12.90 o 
   8   8   4        5.42        6.39      4.51 o 
  -9   9   4       69.60       64.03     20.91 o 
  -8   9   4       14.36       14.15      7.67 o 
  -7   9   4        1.34       -0.19      4.67 o 
  -6   9   4        5.64        8.80      5.81 o 
  -5   9   4       16.28       18.72      7.86 o 
  -4   9   4      233.53      250.38     15.17 o 
  -3   9   4       91.50      117.56     27.68 o 
  -2   9   4       18.31       19.33      5.54 o 
  -1   9   4      108.96      101.84      8.58 o 
   0   9   4      266.20      254.16     12.65 o 
   1   9   4       52.86       45.91     10.34 o 
   2   9   4      163.06      162.92      5.82 o 
   3   9   4      195.77      205.52      6.45 o 
   4   9   4      135.80      138.77      5.93 o 
   5   9   4        0.06        1.67      2.49 o 
   6   9   4        5.78        4.39      3.56 o 
   7   9   4       80.49       98.94     33.54 o 
   8   9   4       70.47       64.12     28.94 o 
  -8  10   4       68.13       65.21     27.84 o 
  -7  10   4       78.31       83.53     27.05 o 
  -6  10   4       58.44       50.39     16.63 o 
  -5  10   4      503.23      523.88     21.13 o 
  -4  10   4       94.69      100.84     25.64 o 
  -3  10   4       76.60       87.63     16.06 o 
  -2  10   4        9.31        9.14      3.37 o 
  -1  10   4       50.41       55.33      9.83 o 
   0  10   4      318.24      323.03     13.21 o 
   1  10   4       47.17       42.44      8.90 o 
   2  10   4       32.39       36.91      6.47 o 
   3  10   4      231.66      242.79      9.30 o 
   4  10   4        6.27        6.56      3.25 o 
   5  10   4       31.13       31.85      9.14 o 
   6  10   4       18.41       18.21     11.72 o 
   7  10   4      103.30      102.87     38.10 o 
  -7  11   4       21.03       23.61     14.11 o 
  -6  11   4        7.37        9.41      6.18 o 
  -5  11   4      193.97      172.49     47.43 o 
  -4  11   4        6.60        4.56      4.59 o 
  -3  11   4       34.26       33.74      7.36 o 
  -2  11   4       64.70       83.12     15.66 o 
  -1  11   4       81.22       91.91     11.54 o 
   0  11   4       35.67       33.58      9.33 o 
   1  11   4      102.02      102.71     27.20 o 
   2  11   4       59.02       58.26     11.47 o 
   3  11   4      102.38      100.11      9.83 o 
   4  11   4       48.36       65.07      7.21 o 
   5  11   4       44.66       47.53     31.33 o 
  -5  12   4       41.10       43.71     13.11 o 
  -4  12   4       39.18       44.87     13.19 o 
  -3  12   4       14.18       13.34      7.09 o 
  -2  12   4      117.72      127.01     23.34 o 
  -1  12   4      171.05      169.81     34.53 o 
   0  12   4      102.89      116.58     10.00 o 
   1  12   4       44.70       37.96     12.55 o 
   2  12   4      103.97      106.87      9.08 o 
   3  12   4       32.80       30.58     12.00 o 
  -4 -12   5       31.48       29.72     16.08 o 
  -3 -12   5       37.89       41.13     15.45 o 
  -2 -12   5       28.51       32.92     12.06 o 
  -1 -12   5      213.67      230.26     14.38 o 
   0 -12   5        1.61        6.11      7.29 o 
   1 -12   5       33.11       22.75     16.43 o 
   2 -12   5       15.56       16.08     17.93 o 
  -6 -11   5       97.43       72.57     44.98 o 
  -5 -11   5      119.19      124.41     12.79 o 
  -4 -11   5       16.80       12.48      6.21 o 
  -3 -11   5        9.08        7.98      4.49 o 
  -2 -11   5       48.88       46.88     16.52 o 
  -1 -11   5      164.68      178.54     10.32 o 
   0 -11   5       75.96       70.05     35.10 o 
   1 -11   5       16.07       13.11      8.84 o 
   2 -11   5       10.58        9.45      8.08 o 
   3 -11   5       31.70       31.66     17.77 o 
   4 -11   5       15.66       21.47     17.46 o 
  -8 -10   5       41.43       39.82     18.75 o 
  -7 -10   5       59.87       45.71     20.12 o 
  -6 -10   5      127.59       94.41     29.28 o 
  -5 -10   5      122.93      123.12      8.35 o 
  -4 -10   5      253.71      271.91     10.82 o 
  -3 -10   5       81.54       86.84      7.14 o 
  -2 -10   5       39.45       39.43     11.44 o 
  -1 -10   5       45.18       37.24     10.38 o 
   0 -10   5       32.23       25.25     10.53 o 
   1 -10   5       47.01       38.94     16.97 o 
   2 -10   5       94.58       87.65     43.87 o 
   3 -10   5       86.31      102.89     41.03 o 
   4 -10   5      160.04      157.91     15.67 o 
   5 -10   5       42.21       47.30     31.32 o 
   6 -10   5        7.82        7.19      9.59 o 
  -9  -9   5       96.50       95.73     32.49 o 
  -8  -9   5       92.77       87.77     31.94 o 
  -7  -9   5       10.39       10.46      9.98 o 
  -6  -9   5       99.38       98.86      7.07 o 
  -5  -9   5      362.37      341.01     11.59 o 
  -4  -9   5      113.95      111.47      8.01 o 
  -3  -9   5      101.36       77.83      8.80 o 
  -2  -9   5       27.21       23.59      7.66 o 
  -1  -9   5       17.39       16.57      5.44 o 
   0  -9   5       24.61       23.94      9.44 o 
   1  -9   5      210.55      199.43     12.29 o 
   2  -9   5      161.60      153.93     54.46 o 
   3  -9   5       41.95       44.61     20.29 o 
   4  -9   5       77.36       61.45     35.29 o 
   5  -9   5       20.71       19.34     16.08 o 
   6  -9   5        5.99        9.28      9.41 o 
   7  -9   5       24.46       24.03     17.62 o 
  -9  -8   5       14.16       12.26      4.14 o 
  -8  -8   5      162.54      167.86     13.68 o 
  -7  -8   5        7.80        4.92      4.10 o 
  -6  -8   5      161.59      158.41      8.08 o 
  -5  -8   5      228.01      217.61      8.51 o 
  -4  -8   5      133.40      119.01      7.17 o 
  -3  -8   5      297.95      307.94     14.60 o 
  -2  -8   5       23.67       26.62      7.80 o 
  -1  -8   5      339.32      350.20     19.37 o 
   0  -8   5       63.80       59.43     17.45 o 
   1  -8   5      133.55      112.73     10.94 o 
   2  -8   5       74.94       70.16      5.08 o 
   3  -8   5       91.65       83.69      6.33 o 
   4  -8   5      112.29      122.04      9.60 o 
   5  -8   5       15.33       13.70      6.34 o 
   6  -8   5        0.10        1.20      2.17 o 
   7  -8   5       14.38        9.22      6.19 o 
   8  -8   5       13.91       14.84      5.10 o 
 -10  -7   5       63.63       56.14     30.96 o 
  -9  -7   5       80.49       86.86     28.80 o 
  -8  -7   5        9.31       10.92      3.75 o 
  -7  -7   5       48.54       54.15      8.55 o 
  -6  -7   5       65.61       72.10      7.54 o 
  -5  -7   5       20.10       23.14      6.96 o 
  -4  -7   5      127.05      126.51      6.41 o 
  -3  -7   5      202.76      184.12      7.31 o 
  -2  -7   5        3.83        5.70      1.94 o 
  -1  -7   5      256.54      251.37      7.11 o 
   0  -7   5      918.16      936.75     20.17 o 
   1  -7   5      236.40      226.20      6.52 o 
   2  -7   5      522.15      530.63     19.96 o 
   3  -7   5      405.04      415.43     19.90 o 
   4  -7   5       98.26       90.80      7.56 o 
   5  -7   5       79.28       87.95     22.17 o 
   6  -7   5      150.19      161.03     11.61 o 
   7  -7   5       71.76       81.31     18.86 o 
   8  -7   5       33.80       37.31     12.15 o 
 -11  -6   5        9.71        7.12      9.95 o 
 -10  -6   5       41.35       30.30     16.37 o 
  -9  -6   5       60.63       68.03     29.61 o 
  -8  -6   5       56.00       49.72     19.57 o 
  -7  -6   5      368.43      375.60      9.53 o 
  -6  -6   5      168.80      167.49      9.14 o 
  -5  -6   5       32.60       33.15      8.65 o 
  -4  -6   5      223.94      219.34      6.29 o 
  -3  -6   5        5.90        8.51      3.02 o 
  -2  -6   5      278.64      248.81      8.20 o 
  -1  -6   5      115.78      113.91      3.99 o 
   0  -6   5       85.59       95.16      3.92 o 
   1  -6   5      199.53      188.36      6.34 o 
   2  -6   5       90.07       89.43      6.08 o 
   3  -6   5      266.13      265.22      9.99 o 
   4  -6   5      214.10      220.69     12.62 o 
   5  -6   5      166.60      180.88     14.99 o 
   6  -6   5       43.14       45.73     11.76 o 
   7  -6   5      134.43      116.42     12.18 o 
   8  -6   5       51.03       51.92     11.60 o 
   9  -6   5       50.86       48.84     14.73 o 
 -11  -5   5       36.54       28.62     13.40 o 
 -10  -5   5       14.39       14.90      7.76 o 
  -9  -5   5        3.67        4.98      6.08 o 
  -8  -5   5       66.20       70.90      5.56 o 
  -7  -5   5      526.54      481.24     20.99 o 
  -6  -5   5      339.70      316.10     12.70 o 
  -5  -5   5      384.58      375.55     16.21 o 
  -4  -5   5       26.78       18.83      5.23 o 
  -3  -5   5       63.98       58.28      3.94 o 
  -2  -5   5        4.37        4.40      1.59 o 
  -1  -5   5        4.16        2.88      1.10 o 
   0  -5   5      266.21      279.88      7.72 o 
   1  -5   5      186.65      187.91      6.31 o 
   2  -5   5       58.82       64.00      5.24 o 
   3  -5   5       43.08       37.05     10.76 o 
   4  -5   5       38.20       42.50     11.56 o 
   5  -5   5        5.98        5.39      2.52 o 
   6  -5   5      170.87      184.94      9.70 o 
   7  -5   5       49.72       47.74     14.30 o 
   8  -5   5      106.44      101.59     11.41 o 
   9  -5   5       81.68       79.96     20.78 o 
 -12  -4   5       36.18       28.48     11.72 o 
 -11  -4   5        7.26        9.25      7.74 o 
 -10  -4   5       27.73       30.57     13.72 o 
  -9  -4   5       25.80       25.89     10.78 o 
  -8  -4   5      254.74      257.94     12.72 o 
  -7  -4   5      334.56      377.42     19.36 o 
  -6  -4   5      616.76      641.10     18.87 o 
  -5  -4   5      112.48      120.58      7.21 o 
  -4  -4   5      157.19      149.74      8.62 o 
  -3  -4   5      218.73      221.47      7.74 o 
  -2  -4   5      551.35      548.01     13.24 o 
  -1  -4   5      291.66      311.86      7.34 o 
   0  -4   5       84.74       83.43      4.79 o 
   1  -4   5       25.38       26.43      6.05 o 
   2  -4   5      108.74      109.85      5.64 o 
   3  -4   5       15.19       16.39      5.23 o 
   4  -4   5      558.16      532.33     17.42 o 
   5  -4   5      165.99      166.49     13.82 o 
   6  -4   5      100.15      101.65      6.86 o 
   7  -4   5       44.89       47.70     11.73 o 
   8  -4   5        0.64        0.88      3.05 o 
   9  -4   5        0.68        2.57      2.61 o 
  10  -4   5      267.52      306.97     21.51 o 
 -12  -3   5       11.69       16.48      9.93 o 
 -11  -3   5      101.40       88.16     38.79 o 
 -10  -3   5       90.83      101.29     38.50 o 
  -9  -3   5       54.64       61.45     22.97 o 
  -8  -3   5       21.18       22.62      7.21 o 
  -7  -3   5      718.66      741.74     48.28 o 
  -6  -3   5      283.57      302.26     12.17 o 
  -5  -3   5      268.72      267.90     11.11 o 
  -4  -3   5      291.62      286.50     13.99 o 
  -3  -3   5       57.01       57.83      4.16 o 
  -2  -3   5       47.94       49.28      2.89 o 
  -1  -3   5      106.42      110.18      3.55 o 
   0  -3   5     1874.37     2067.05     31.16 o 
   1  -3   5      731.93      723.62     17.41 o 
   2  -3   5       18.50       21.60      5.48 o 
   3  -3   5      211.32      237.02     10.36 o 
   4  -3   5      167.49      176.35      9.03 o 
   5  -3   5      342.96      326.24     16.07 o 
   6  -3   5       79.02       74.28     19.40 o 
   7  -3   5      103.24      112.97      7.62 o 
   8  -3   5       22.83       24.30      8.94 o 
   9  -3   5       38.88        0.71      4.69 o 
  10  -3   5        1.18        0.99      3.99 o 
 -12  -2   5       34.86       27.88     14.86 o 
 -11  -2   5       23.91       22.54     10.12 o 
 -10  -2   5       64.53       60.67     15.66 o 
  -9  -2   5      126.77      138.22      4.87 o 
  -8  -2   5       11.05        7.69      2.51 o 
  -7  -2   5      335.10      302.55      9.13 o 
  -6  -2   5       95.03       95.02      4.49 o 
  -5  -2   5      127.73      128.49      6.76 o 
  -4  -2   5      161.67      136.36      6.31 o 
  -3  -2   5      115.59      112.74      4.43 o 
  -2  -2   5      459.47      462.20      8.79 o 
  -1  -2   5       20.80       17.50      1.69 o 
   0  -2   5     1552.32     1602.12     23.45 o 
   1  -2   5      872.39      948.72     57.01 o 
   2  -2   5      448.27      522.45     16.53 o 
   3  -2   5      126.98      135.68      9.80 o 
   4  -2   5      908.61     1016.93     30.91 o 
   5  -2   5       29.83       37.95      9.55 o 
   6  -2   5      178.87      175.69      8.71 o 
   7  -2   5        4.74        4.36      1.91 o 
   8  -2   5      213.34      208.26     13.05 o 
   9  -2   5       78.16       72.36     41.57 o 
  10  -2   5       44.81       43.86     16.73 o 
 -12  -1   5       12.31       13.20      5.13 o 
 -11  -1   5      204.54      209.40     20.14 o 
 -10  -1   5       18.99       19.76      5.45 o 
  -9  -1   5       69.40       58.41      3.94 o 
  -8  -1   5       18.28       17.61      4.01 o 
  -7  -1   5       47.19       45.18      5.43 o 
  -6  -1   5      161.08      166.07      6.75 o 
  -5  -1   5      608.03      623.89     15.26 o 
  -4  -1   5      144.72      159.12      5.03 o 
  -3  -1   5      506.22      527.97     13.47 o 
  -2  -1   5      507.34      508.65     15.60 o 
  -1  -1   5        6.74        6.39      2.27 o 
   0  -1   5      121.54      113.49      4.61 o 
   1  -1   5      627.02      607.82     15.17 o 
   2  -1   5      113.31      108.33      4.64 o 
   3  -1   5      894.77      932.66     28.43 o 
   4  -1   5       54.21       55.93      2.74 o 
   5  -1   5      416.56      441.65     12.46 o 
   6  -1   5       89.91       91.60      3.60 o 
   7  -1   5      222.77      239.90      9.39 o 
   8  -1   5       27.51       23.75      6.57 o 
   9  -1   5      116.50      121.17     54.48 o 
  10  -1   5       43.93       43.91     20.00 o 
 -12   0   5        5.93        4.51      3.68 o 
 -11   0   5       54.23       51.89     12.83 o 
 -10   0   5       24.18       25.43      6.21 o 
  -9   0   5       21.58       21.61      4.68 o 
  -8   0   5       72.72       84.03      4.91 o 
  -7   0   5      362.11      370.57      9.30 o 
  -6   0   5        0.00        1.70      1.11 o 
  -5   0   5       67.29       72.17      3.57 o 
  -4   0   5        0.20        2.28      0.95 o 
  -3   0   5       49.82       50.08      2.73 o 
  -2   0   5      299.25      295.95      7.57 o 
  -1   0   5      549.96      566.16     28.25 o 
   0   0   5      127.81      130.22      3.51 o 
   1   0   5       29.14       38.61      1.53 o 
   2   0   5        0.70        2.02      2.64 o 
   3   0   5      123.59      123.43      4.09 o 
   4   0   5      243.15      250.78      6.76 o 
   5   0   5        1.07        2.80      0.89 o 
   6   0   5       38.80       41.58      3.36 o 
   7   0   5      471.15      475.02     16.37 o 
   8   0   5      229.43      234.81      9.27 o 
   9   0   5      119.44      145.80     15.17 o 
  10   0   5       83.08       74.83     25.66 o 
 -12   1   5       12.16        9.39      5.32 o 
 -11   1   5      202.61      215.48     12.36 o 
 -10   1   5       19.01       18.77      4.90 o 
  -9   1   5       68.43       61.64      4.84 o 
  -8   1   5       18.35       17.15      4.20 o 
  -7   1   5       48.69       49.48      4.20 o 
  -6   1   5      160.20      165.01      5.97 o 
  -5   1   5      613.80      635.28     15.48 o 
  -4   1   5      146.61      165.40      5.10 o 
  -3   1   5      508.76      529.15     10.43 o 
  -2   1   5      506.65      511.75      7.36 o 
  -1   1   5        6.03        5.09      1.23 o 
   0   1   5      118.18      106.95      3.98 o 
   1   1   5      629.03      631.66     18.51 o 
   2   1   5      118.22      115.13      3.86 o 
   3   1   5      901.88      933.48     22.88 o 
   4   1   5       54.09       59.38      3.39 o 
   5   1   5      416.17      436.54      9.73 o 
   6   1   5       87.80       90.45      3.98 o 
   7   1   5      220.31      238.52      9.63 o 
   8   1   5       29.20       27.09      6.74 o 
   9   1   5      116.86      121.39      6.75 o 
  10   1   5       43.79       50.32     19.85 o 
 -12   2   5       35.00       30.97      7.61 o 
 -11   2   5       23.84       25.66      8.29 o 
 -10   2   5       63.54       61.28     12.10 o 
  -9   2   5      127.21      137.26      7.71 o 
  -8   2   5       10.17        8.16      2.33 o 
  -7   2   5      329.75      294.24     13.91 o 
  -6   2   5       96.24       92.61      5.47 o 
  -5   2   5      127.74      129.44     10.54 o 
  -4   2   5      162.70      147.85      4.90 o 
  -3   2   5      117.87      118.32      6.20 o 
  -2   2   5      452.72      462.31     11.47 o 
  -1   2   5       22.59       20.73      3.73 o 
   0   2   5     1555.55     1570.06     52.42 o 
   1   2   5      871.86      918.93     14.16 o 
   2   2   5      442.09      513.11     26.51 o 
   3   2   5      130.98      136.54      3.83 o 
   4   2   5      896.84      961.80     18.70 o 
   5   2   5       28.29       26.48      6.14 o 
   6   2   5      176.36      186.24      5.86 o 
   7   2   5        4.69        4.24      2.49 o 
   8   2   5      213.56      221.68      8.08 o 
   9   2   5       77.63       76.66      7.94 o 
  10   2   5       44.19       47.62     13.53 o 
 -12   3   5       11.39       16.37      4.32 o 
 -11   3   5      102.62      100.51      6.70 o 
 -10   3   5       92.13      112.09     11.69 o 
  -9   3   5       53.61       62.20     11.01 o 
  -8   3   5       21.15       26.55      6.16 o 
  -7   3   5      724.00      759.71     34.14 o 
  -6   3   5      283.28      293.59      9.57 o 
  -5   3   5      275.98      272.03      8.55 o 
  -4   3   5      291.62      290.08      8.60 o 
  -3   3   5       57.88       59.09      3.29 o 
  -2   3   5       48.18       45.52      3.00 o 
  -1   3   5      108.81      106.58      3.39 o 
   0   3   5     1875.10     2011.00     48.51 o 
   1   3   5      746.59      747.23     29.00 o 
   2   3   5       18.04       16.04      0.78 o 
   3   3   5      211.09      230.69      7.66 o 
   4   3   5      167.74      167.75      4.48 o 
   5   3   5      341.26      346.17      8.84 o 
   6   3   5       82.66       67.11      4.38 o 
   7   3   5      101.86      117.33      7.16 o 
   8   3   5       21.50       23.11      7.90 o 
   9   3   5       37.94       41.31     14.30 o 
  10   3   5        1.20        3.90      6.54 o 
 -12   4   5       36.45       25.92      6.92 o 
 -11   4   5        7.25        7.21      2.99 o 
 -10   4   5       28.62       38.80      6.08 o 
  -9   4   5       26.65       28.67      6.21 o 
  -8   4   5      253.63      256.73     10.82 o 
  -7   4   5      337.90      335.13     13.27 o 
  -6   4   5      612.52      604.09     17.22 o 
  -5   4   5      112.85      109.84      9.49 o 
  -4   4   5      154.00      152.58      6.13 o 
  -3   4   5      225.31      233.45      7.48 o 
  -2   4   5      549.14      557.34     16.19 o 
  -1   4   5      297.27      311.32      7.72 o 
   0   4   5       83.33       76.48     15.46 o 
   1   4   5       25.33       22.33      4.25 o 
   2   4   5      110.08      117.02      3.91 o 
   3   4   5       16.90       16.88      1.41 o 
   4   4   5      557.73      539.58     13.30 o 
   5   4   5      170.67      165.56      5.05 o 
   6   4   5       98.76       95.76      6.33 o 
   7   4   5       45.12       43.33     11.34 o 
   8   4   5        0.50        2.65      3.08 o 
   9   4   5        0.80        2.86      2.29 o 
  10   4   5      265.67      311.79     22.46 o 
 -11   5   5       34.88       26.31      6.59 o 
 -10   5   5       14.72       12.71      3.28 o 
  -9   5   5        3.89        4.69      2.84 o 
  -8   5   5       66.70       73.24     15.99 o 
  -7   5   5      525.65      504.92     17.67 o 
  -6   5   5      337.44      340.28      8.41 o 
  -5   5   5      375.95      350.54      9.57 o 
  -4   5   5       25.02       22.53      4.62 o 
  -3   5   5       62.40       54.56      3.54 o 
  -2   5   5        4.26        4.90      1.56 o 
  -1   5   5        4.48        3.31      1.14 o 
   0   5   5      258.44      278.76      9.42 o 
   1   5   5      187.45      187.20      5.73 o 
   2   5   5       56.53       62.12      2.86 o 
   3   5   5       44.47       38.84      1.83 o 
   4   5   5       38.36       40.06      5.99 o 
   5   5   5        6.60        3.58      1.57 o 
   6   5   5      172.52      182.44      9.66 o 
   7   5   5       47.44       46.68     11.86 o 
   8   5   5      108.23      108.66      8.11 o 
   9   5   5       81.34       88.70     20.98 o 
 -11   6   5        9.55        7.17      3.27 o 
 -10   6   5       40.65       42.10     11.69 o 
  -9   6   5       60.37       60.04     12.71 o 
  -8   6   5       58.56       57.28     13.19 o 
  -7   6   5      366.37      376.11     12.13 o 
  -6   6   5      171.29      168.57      9.59 o 
  -5   6   5       32.81       33.03      7.35 o 
  -4   6   5      225.82      232.87      8.73 o 
  -3   6   5        6.20        8.98      2.21 o 
  -2   6   5      273.15      243.75      8.77 o 
  -1   6   5      120.18      120.66      7.65 o 
   0   6   5       83.69       91.04      4.17 o 
   1   6   5      198.98      196.30      6.64 o 
   2   6   5       91.99       85.43      3.33 o 
   3   6   5      270.90      279.81      5.35 o 
   4   6   5      215.30      221.10      9.40 o 
   5   6   5      167.21      191.06      7.74 o 
   6   6   5       43.80       55.83     12.39 o 
   7   6   5      133.98      127.39      9.54 o 
   8   6   5       50.89       49.47     14.27 o 
   9   6   5       49.95       14.13     23.47 o 
 -10   7   5       63.72       63.14     16.60 o 
  -9   7   5       80.94       81.46     21.13 o 
  -8   7   5        9.49        9.15      5.91 o 
  -7   7   5       48.47       51.82     16.50 o 
  -6   7   5       67.83       79.51     17.20 o 
  -5   7   5       19.16       36.43     12.52 o 
  -4   7   5      129.33      133.40     11.57 o 
  -3   7   5      200.41      185.63      5.22 o 
  -2   7   5        3.90        6.49      3.07 o 
  -1   7   5      255.35      250.71      9.31 o 
   0   7   5      926.09      974.45     13.29 o 
   1   7   5      229.39      218.49      6.12 o 
   2   7   5      529.00      562.39     28.97 o 
   3   7   5      401.94      405.86     12.84 o 
   4   7   5       98.10       96.05      4.27 o 
   5   7   5       78.81       89.91     10.26 o 
   6   7   5      149.72      151.99     10.60 o 
   7   7   5       71.57       83.01     16.23 o 
   8   7   5       33.43       35.42     12.20 o 
  -9   8   5       14.17       22.60      8.75 o 
  -8   8   5      163.49      175.68     13.67 o 
  -7   8   5        7.02        5.68      3.28 o 
  -6   8   5      161.99      151.03     40.62 o 
  -5   8   5      227.46      209.86     39.16 o 
  -4   8   5      131.89      141.47     35.21 o 
  -3   8   5      300.92      308.24     19.80 o 
  -2   8   5       25.70       33.65      9.60 o 
  -1   8   5      339.12      371.43     23.64 o 
   0   8   5       62.79       61.05     11.83 o 
   1   8   5      133.34      121.27      7.25 o 
   2   8   5       76.89       87.08      4.71 o 
   3   8   5       88.41       82.13      3.68 o 
   4   8   5      114.33      127.36      5.03 o 
   5   8   5       16.26       18.12      5.65 o 
   6   8   5        0.15        1.45      2.79 o 
   7   8   5       14.42       11.08      4.33 o 
   8   8   5       14.04       14.10      7.95 o 
  -9   9   5       95.80      114.98     27.54 o 
  -8   9   5       93.32       93.77     22.76 o 
  -7   9   5       10.74       10.09      7.58 o 
  -6   9   5      100.00      112.01     26.26 o 
  -5   9   5      360.91      362.37     16.62 o 
  -4   9   5      116.76      125.14     25.47 o 
  -3   9   5      102.21       88.38     23.56 o 
  -2   9   5       27.20       34.26     10.19 o 
  -1   9   5       18.42       17.21      6.61 o 
   0   9   5       23.30       21.56      5.11 o 
   1   9   5      211.67      214.95      7.69 o 
   2   9   5      163.12      179.71      6.06 o 
   3   9   5       42.15       44.34      5.14 o 
   4   9   5       77.15       73.57     18.17 o 
   5   9   5       19.89       23.73      8.75 o 
   6   9   5        6.24        8.87      4.37 o 
   7   9   5       23.45       17.64     10.45 o 
  -8  10   5       40.09       40.78     19.02 o 
  -7  10   5       61.22       55.70     22.36 o 
  -6  10   5      126.66      113.14     31.98 o 
  -5  10   5      122.38      118.94     30.00 o 
  -4  10   5      256.59      302.02     54.36 o 
  -3  10   5       80.60       92.16     18.09 o 
  -2  10   5       40.16       43.38     10.95 o 
  -1  10   5       45.58       44.95     12.61 o 
   0  10   5       32.64       32.54      7.25 o 
   1  10   5       47.24       49.15      9.25 o 
   2  10   5       92.97       85.93      6.83 o 
   3  10   5       87.72      123.11     10.79 o 
   4  10   5      156.16      164.84     12.34 o 
   5  10   5       43.31       45.57     20.25 o 
   6  10   5        8.07        4.37      4.68 o 
  -6  11   5       96.02      103.17     10.91 o 
  -5  11   5      122.12      129.95     29.55 o 
  -4  11   5       16.01       16.17      7.99 o 
  -2  11   5       49.24       53.80     12.67 o 
  -1  11   5      165.00      181.68     12.80 o 
   0  11   5       76.37       87.99     15.55 o 
   1  11   5       15.94       18.62      4.99 o 
   2  11   5       10.50        7.76      3.72 o 
   3  11   5       31.63       35.24     17.33 o 
   4  11   5       15.76       20.50     11.84 o 
  -4  12   5       31.58       34.71     10.88 o 
  -3  12   5       38.41       44.03     16.72 o 
  -2  12   5       29.86       33.77      8.15 o 
  -1  12   5      212.79      241.31     16.00 o 
   0  12   5        1.48        4.54      2.32 o 
   1  12   5       32.96       34.04      8.40 o 
   2  12   5       15.29       15.98      9.87 o 
  -2 -12   6       13.45       13.01      5.77 o 
  -1 -12   6        6.60        7.64      8.11 o 
   0 -12   6       15.44       16.91     13.01 o 
  -5 -11   6        2.68        1.77      3.10 o 
  -4 -11   6      134.40      137.10      9.94 o 
  -3 -11   6       48.83       39.69     23.71 o 
  -2 -11   6       80.47       66.04     46.23 o 
  -1 -11   6       48.23       38.34     27.30 o 
   0 -11   6       11.89       12.10      9.58 o 
   1 -11   6       18.39       18.47     11.55 o 
   2 -11   6       57.02       54.38     28.10 o 
   3 -11   6      122.17      115.50     41.92 o 
  -7 -10   6        1.27        4.83      7.36 o 
  -6 -10   6       19.42       25.29     11.23 o 
  -5 -10   6       93.59      104.02     10.45 o 
  -4 -10   6       39.67       34.47     13.96 o 
  -3 -10   6       34.54       30.74     10.02 o 
  -2 -10   6      207.08      193.38     11.17 o 
  -1 -10   6       42.83       31.61     16.29 o 
   0 -10   6        6.04        6.10      3.79 o 
   1 -10   6       62.18       53.55     23.76 o 
   2 -10   6       11.04       12.64      7.56 o 
   3 -10   6      376.41      394.01     23.83 o 
   4 -10   6        7.88        4.07      7.33 o 
   5 -10   6       15.33       14.60     18.88 o 
  -8  -9   6       98.06       89.57     38.18 o 
  -7  -9   6      165.11      201.60     19.90 o 
  -6  -9   6       85.52       91.30      9.88 o 
  -5  -9   6       27.52       25.50     10.36 o 
  -4  -9   6       27.59       29.22      8.75 o 
  -3  -9   6        9.51        6.10      3.97 o 
  -2  -9   6       16.43       15.16      6.26 o 
  -1  -9   6      138.98      143.12     14.25 o 
   0  -9   6      137.92      149.15      9.95 o 
   1  -9   6       13.16       13.89      5.56 o 
   2  -9   6       36.01       44.25     21.04 o 
   3  -9   6      274.32      291.70     20.54 o 
   4  -9   6       26.44       23.16     12.13 o 
   5  -9   6      104.10       89.48     52.61 o 
   6  -9   6       62.09       58.47     30.41 o 
  -9  -8   6       22.60       14.72     11.48 o 
  -8  -8   6       98.68       91.16     44.91 o 
  -7  -8   6       41.66       47.09     20.50 o 
  -6  -8   6       35.56       36.22     10.78 o 
  -5  -8   6       33.29       34.66     11.04 o 
  -4  -8   6      111.30      104.32     11.24 o 
  -3  -8   6      272.48      269.27     13.99 o 
  -2  -8   6       29.53       25.33      8.09 o 
  -1  -8   6       42.69       39.11     12.49 o 
   0  -8   6        3.31        3.55      3.83 o 
   1  -8   6      114.66      121.22     12.23 o 
   2  -8   6        1.56        3.27      4.20 o 
   3  -8   6      279.29      277.59     10.33 o 
   4  -8   6       22.27       13.87      6.15 o 
   5  -8   6       14.45       15.62      7.69 o 
   6  -8   6        7.09        5.34      2.67 o 
   7  -8   6       44.68       44.84     17.19 o 
 -10  -7   6        1.54        5.29      9.06 o 
  -9  -7   6        0.71        1.61      4.72 o 
  -8  -7   6       46.70       46.69     20.16 o 
  -7  -7   6      100.39       92.86      7.77 o 
  -6  -7   6       55.10       55.69     19.74 o 
  -5  -7   6       22.06       25.03      9.66 o 
  -4  -7   6      394.26      373.18     21.16 o 
  -3  -7   6      181.82      173.57     12.29 o 
  -2  -7   6      709.76      698.66     32.04 o 
  -1  -7   6       72.66       69.23      6.61 o 
   0  -7   6       26.04       25.55      2.62 o 
   1  -7   6       40.02       40.43      4.02 o 
   2  -7   6      215.29      200.58      9.66 o 
   3  -7   6       41.36       35.03     11.55 o 
   4  -7   6      221.67      227.54     11.38 o 
   5  -7   6      234.68      219.62     10.56 o 
   6  -7   6       62.24       52.53     13.19 o 
   7  -7   6       56.09       54.82     19.57 o 
   8  -7   6       30.07       20.31      9.81 o 
 -10  -6   6       12.65       11.40      6.73 o 
  -9  -6   6       66.58       71.92     27.20 o 
  -8  -6   6       43.05       40.90     15.74 o 
  -7  -6   6      164.35      157.83     10.30 o 
  -6  -6   6      459.69      454.07     31.66 o 
  -5  -6   6       26.43       19.16      7.10 o 
  -4  -6   6      160.82      156.86     10.51 o 
  -3  -6   6       12.61       11.31      3.50 o 
  -2  -6   6      410.54      423.45     11.62 o 
  -1  -6   6      116.29      113.99      4.05 o 
   0  -6   6       50.16       46.05      3.19 o 
   1  -6   6       76.23       78.16      6.44 o 
   2  -6   6      113.59      100.85      6.53 o 
   3  -6   6       64.36       71.52      6.86 o 
   4  -6   6      151.83      152.08     12.54 o 
   5  -6   6       13.11        8.11      5.25 o 
   6  -6   6       78.60       10.74     47.77 o 
   7  -6   6       63.69       60.93     14.31 o 
   8  -6   6       88.18      104.25     12.19 o 
 -11  -5   6       65.25       58.08     32.79 o 
 -10  -5   6       36.35       28.23     21.58 o 
  -9  -5   6       14.94       16.34     15.66 o 
  -8  -5   6      114.83      110.96      8.10 o 
  -7  -5   6      216.07      219.11     11.22 o 
  -6  -5   6      199.52      209.10     19.50 o 
  -5  -5   6       28.00       34.09     12.03 o 
  -4  -5   6      216.26      216.36     10.78 o 
  -3  -5   6        4.67        3.44      2.69 o 
  -2  -5   6       81.88       69.36      4.66 o 
  -1  -5   6      331.66      325.36     15.39 o 
   0  -5   6      425.74      404.89     12.94 o 
   1  -5   6       29.26       32.93      8.07 o 
   2  -5   6      117.10      109.84      5.45 o 
   3  -5   6       48.53       54.73     15.05 o 
   4  -5   6       88.01       98.46      8.66 o 
   5  -5   6       19.18       27.69      6.75 o 
   6  -5   6      145.91      176.49     16.98 o 
   7  -5   6       70.84       87.92     20.53 o 
   8  -5   6       35.55        9.18      9.48 o 
   9  -5   6        5.73        3.07      3.68 o 
 -11  -4   6       51.40       35.46     15.22 o 
 -10  -4   6      189.63      160.85     16.50 o 
  -9  -4   6       36.09       35.32     17.24 o 
  -8  -4   6        3.83        6.40      3.02 o 
  -7  -4   6       26.35       22.63      8.41 o 
  -6  -4   6      808.18      769.04     26.67 o 
  -5  -4   6      368.71      330.15     14.37 o 
  -4  -4   6      810.47      793.86     25.86 o 
  -3  -4   6     1181.59     1191.91     70.70 o 
  -2  -4   6        3.61        1.67      1.28 o 
  -1  -4   6       26.28       33.22      3.04 o 
   0  -4   6      472.02      507.81     18.88 o 
   1  -4   6        4.47        6.76      1.83 o 
   2  -4   6      645.92      684.10     18.88 o 
   3  -4   6      454.10      442.85     19.20 o 
   4  -4   6      171.17      161.85      8.94 o 
   5  -4   6      273.35      261.77     14.74 o 
   6  -4   6       68.64       76.10     18.08 o 
   7  -4   6       17.40       24.12      7.15 o 
   8  -4   6       33.96       30.76     10.01 o 
   9  -4   6       77.37       83.12     12.15 o 
 -12  -3   6        3.95        8.94      6.98 o 
 -11  -3   6       35.00       27.44     26.65 o 
 -10  -3   6        3.21        3.60      3.33 o 
  -9  -3   6       36.79       42.96      4.48 o 
  -8  -3   6       29.49       25.67      9.28 o 
  -7  -3   6      467.92      483.04     22.49 o 
  -6  -3   6       45.01       47.68      5.52 o 
  -5  -3   6       17.60       19.69      6.76 o 
  -4  -3   6      268.19      279.90     12.36 o 
  -3  -3   6       30.59       38.72     12.41 o 
  -2  -3   6      758.43      751.04     18.39 o 
  -1  -3   6      228.66      237.31      6.95 o 
   0  -3   6      507.02      542.60     19.58 o 
   1  -3   6     1117.71     1187.75     29.25 o 
   2  -3   6      298.91      300.97     10.33 o 
   3  -3   6      113.12      121.46      8.41 o 
   4  -3   6       63.43       73.59     19.25 o 
   5  -3   6      213.96      226.24     13.02 o 
   6  -3   6      108.12      132.00     12.20 o 
   7  -3   6       55.44       65.42     19.62 o 
   8  -3   6        7.00        7.23      3.30 o 
   9  -3   6       22.63       19.78     13.17 o 
 -12  -2   6       20.61       15.37      5.54 o 
 -11  -2   6       60.04       58.62     22.82 o 
 -10  -2   6        2.01        5.43      3.80 o 
  -9  -2   6        1.68        2.36      1.75 o 
  -8  -2   6       81.72       89.38      6.37 o 
  -7  -2   6       59.77       71.70      4.46 o 
  -6  -2   6      290.40      291.29     17.32 o 
  -5  -2   6      101.52      106.00      7.26 o 
  -4  -2   6      283.73      278.55     13.37 o 
  -3  -2   6      406.20      364.69     12.50 o 
  -2  -2   6      659.31      654.70     16.82 o 
  -1  -2   6       79.63       68.61      3.59 o 
   0  -2   6       84.99      100.93      7.49 o 
   1  -2   6      659.78      663.08     20.02 o 
   2  -2   6       86.30       83.19      5.24 o 
   3  -2   6      739.55      760.04     24.44 o 
   4  -2   6       90.96       87.65      8.42 o 
   5  -2   6      590.55      547.75     16.10 o 
   6  -2   6       32.94       34.59     11.32 o 
   7  -2   6       30.09       30.34      8.85 o 
   8  -2   6      131.95        1.67      5.61 o 
   9  -2   6       30.50       30.17     18.05 o 
  10  -2   6       53.93       49.24     23.60 o 
 -12  -1   6       50.18       39.65     17.56 o 
 -11  -1   6        5.38        4.79      2.69 o 
 -10  -1   6       46.98       52.05     15.67 o 
  -9  -1   6       92.28       93.97      5.37 o 
  -8  -1   6       29.89       30.97      7.35 o 
  -7  -1   6      286.09      291.01      9.02 o 
  -6  -1   6      176.61      166.43      5.80 o 
  -5  -1   6       42.19       53.97      3.95 o 
  -4  -1   6      240.00      237.28      7.56 o 
  -3  -1   6      257.34      272.29     11.70 o 
  -2  -1   6        6.47        8.28      2.17 o 
  -1  -1   6     1584.74     1626.89     77.37 o 
   0  -1   6      111.20      105.20      5.11 o 
   1  -1   6      359.83      393.07     14.08 o 
   2  -1   6        3.72        4.77      2.43 o 
   4  -1   6      870.33      918.61     24.85 o 
   5  -1   6      130.50      134.78      7.35 o 
   7  -1   6       57.46       69.59      7.46 o 
   8  -1   6       86.16       73.91     34.76 o 
   9  -1   6       30.49       29.68     21.46 o 
  10  -1   6       13.70       17.74     10.99 o 
 -12   0   6       12.04       11.03      5.60 o 
 -11   0   6        6.77        7.24      3.38 o 
 -10   0   6      169.88      162.31      6.63 o 
  -9   0   6      112.82      147.66      5.80 o 
  -8   0   6       96.55       73.30      5.27 o 
  -7   0   6       67.64       77.64      5.26 o 
  -6   0   6       41.34       34.59      3.84 o 
  -5   0   6       75.66       71.72      4.15 o 
  -4   0   6       26.45       35.73      2.65 o 
  -3   0   6      384.37      337.58      8.37 o 
  -2   0   6       56.11       79.56      3.23 o 
  -1   0   6       99.53      110.08     10.24 o 
   0   0   6      353.23      419.51     12.00 o 
   1   0   6        3.56        3.61      0.43 o 
   2   0   6      367.66      403.26     19.16 o 
   3   0   6      261.23      237.64      6.64 o 
   4   0   6        0.52        2.43      1.02 o 
   5   0   6      681.92      678.57      9.67 o 
   6   0   6        3.08        1.50      0.91 o 
   7   0   6       20.40       15.58      5.62 o 
   8   0   6       73.96       87.12     24.89 o 
   9   0   6       81.86       75.07     44.76 o 
  10   0   6       11.95       17.75     11.93 o 
 -12   1   6       50.13       45.15     14.70 o 
 -11   1   6        5.64        5.27      2.79 o 
 -10   1   6       46.54       53.19      4.46 o 
  -9   1   6       92.53       97.55      6.93 o 
  -8   1   6       29.89       32.28      5.58 o 
  -7   1   6      284.91      301.45      7.55 o 
  -6   1   6      179.16      176.90      6.40 o 
  -5   1   6       43.22       53.46     10.07 o 
  -4   1   6      239.00      234.88      7.41 o 
  -3   1   6      255.87      282.85     12.20 o 
  -2   1   6        7.49        9.97      2.14 o 
  -1   1   6     1580.43     1553.75     31.47 o 
   0   1   6      109.57      112.88     10.07 o 
   1   1   6      364.82      414.45     11.71 o 
   2   1   6        3.89        8.18      2.34 o 
   4   1   6      863.73      899.38     17.12 o 
   5   1   6      133.20      131.14      4.75 o 
   6   1   6      235.34      226.58     18.64 o 
   7   1   6       57.03       59.39      4.84 o 
   8   1   6       86.13       89.02     24.51 o 
   9   1   6       31.24       33.70     13.60 o 
  10   1   6       14.05       19.05      9.79 o 
 -12   2   6       20.86       15.20      7.72 o 
 -11   2   6       60.82       73.04     14.20 o 
 -10   2   6        2.17        4.56      1.90 o 
  -9   2   6        1.27        2.59      1.37 o 
  -8   2   6       82.17       83.44      5.84 o 
  -7   2   6       59.15       64.77      5.94 o 
  -6   2   6      289.53      278.39      8.22 o 
  -5   2   6      105.44      110.31      6.38 o 
  -4   2   6      275.75      282.01      8.74 o 
  -3   2   6      410.56      406.77      9.68 o 
  -2   2   6      659.33      651.40     17.78 o 
  -1   2   6       79.60       74.53      4.22 o 
   0   2   6       83.14       98.94      2.91 o 
   1   2   6      667.06      679.65     18.63 o 
   2   2   6       84.18       84.64      4.81 o 
   3   2   6      744.30      770.05     18.25 o 
   4   2   6       88.41       96.77     20.38 o 
   5   2   6      590.80      528.99      8.41 o 
   6   2   6       32.70       26.32      2.76 o 
   7   2   6       29.46       26.05      8.36 o 
   8   2   6      128.84      177.68     58.14 o 
   9   2   6       31.74       33.46     13.86 o 
  10   2   6       54.41       64.84     32.08 o 
 -12   3   6        4.17        4.35      2.47 o 
 -11   3   6       35.97       36.83      7.31 o 
 -10   3   6        3.25        4.32      2.25 o 
  -9   3   6       36.83       39.20      7.63 o 
  -8   3   6       31.21       30.80      6.23 o 
  -7   3   6      469.48      456.56     21.70 o 
  -6   3   6       43.73       41.76      7.03 o 
  -5   3   6       18.23       21.95      4.27 o 
  -4   3   6      269.36      262.62      8.19 o 
  -3   3   6       29.55       32.65      6.62 o 
  -2   3   6      760.19      763.73     17.92 o 
  -1   3   6      225.97      231.23      6.14 o 
   0   3   6      517.37      570.30     14.03 o 
   1   3   6     1108.03     1218.42     46.58 o 
   2   3   6      299.34      310.43     15.89 o 
   3   3   6      114.99      122.90      5.97 o 
   4   3   6       62.70       66.05      2.88 o 
   5   3   6      219.30      238.81     10.63 o 
   7   3   6       56.88       57.20      5.10 o 
   8   3   6        6.97        6.24      2.99 o 
   9   3   6       21.91       18.07     11.68 o 
 -11   4   6       52.83       48.31      9.47 o 
 -10   4   6      189.22      185.74      8.97 o 
  -9   4   6       37.67       45.64      8.67 o 
  -8   4   6        3.55        6.21      1.73 o 
  -7   4   6       25.89       29.96      5.91 o 
  -6   4   6      804.83      824.48     32.42 o 
  -5   4   6      364.99      371.06     15.68 o 
  -4   4   6      809.14      867.62     21.36 o 
  -3   4   6     1177.29     1226.94     30.00 o 
  -2   4   6        4.15        2.62      1.06 o 
  -1   4   6       26.69       29.55      2.66 o 
   0   4   6      471.37      497.23     13.04 o 
   1   4   6        4.58        6.05      1.76 o 
   2   4   6      643.86      638.08     24.75 o 
   3   4   6      451.12      454.11      8.39 o 
   4   4   6      172.48      175.37      6.46 o 
   5   4   6      272.95      261.54      9.97 o 
   6   4   6       67.49       68.63      5.70 o 
   7   4   6       18.22       19.38      5.50 o 
   8   4   6       34.35       29.81      9.96 o 
   9   4   6       77.24       78.80     31.36 o 
 -11   5   6       65.07       61.58     13.31 o 
 -10   5   6       36.08       34.80      8.59 o 
  -9   5   6       14.74       10.85      3.59 o 
  -8   5   6      117.43      127.57      7.66 o 
  -7   5   6      211.34      213.01      8.39 o 
  -6   5   6      200.15      194.81     13.89 o 
  -5   5   6       26.62       27.94      5.39 o 
  -4   5   6      215.83      211.96      7.17 o 
  -3   5   6        4.41        5.72      2.06 o 
  -2   5   6       80.56       72.71      5.71 o 
  -1   5   6      330.16      321.90      9.07 o 
   0   5   6      425.42      389.82     12.81 o 
   1   5   6       30.09       29.69      2.48 o 
   2   5   6      116.80      117.11      3.37 o 
   3   5   6       49.57       56.18      3.78 o 
   4   5   6       89.97      104.00      5.84 o 
   5   5   6       17.62       17.76      4.52 o 
   6   5   6      147.55      199.48     11.57 o 
   7   5   6       70.22       76.64      6.46 o 
   8   5   6       35.74       32.41      8.20 o 
   9   5   6        5.61        7.04      8.43 o 
 -10   6   6       12.63       14.33      5.60 o 
  -9   6   6       67.94       76.55     17.12 o 
  -8   6   6       42.42       40.32      8.64 o 
  -7   6   6      165.21      155.01     11.78 o 
  -6   6   6      461.63      486.48     17.09 o 
  -5   6   6       26.22       21.94      5.44 o 
  -4   6   6      161.96      152.67      5.72 o 
  -3   6   6       11.23       13.32      3.12 o 
  -2   6   6      412.69      430.45     11.04 o 
  -1   6   6      115.78      115.46      8.62 o 
   0   6   6       49.17       49.15      4.70 o 
   1   6   6       79.40       80.39      3.26 o 
   2   6   6      115.08      112.36      3.69 o 
   3   6   6       63.13       66.25      3.06 o 
   4   6   6      149.74      153.16      7.17 o 
   5   6   6       12.92        7.05      3.62 o 
   6   6   6       79.89        5.05      4.39 o 
   7   6   6       64.06       77.99      7.58 o 
   8   6   6       87.17       98.87      8.44 o 
 -10   7   6        1.47        1.01      2.61 o 
  -9   7   6        0.72        2.19      1.90 o 
  -8   7   6       45.82       54.65      9.60 o 
  -7   7   6      100.01      113.21     22.95 o 
  -6   7   6       54.97       66.65     13.29 o 
  -5   7   6       23.16       26.37      7.35 o 
  -4   7   6      394.72      389.95     17.87 o 
  -3   7   6      180.08      171.20      9.70 o 
  -2   7   6      711.28      701.68     30.23 o 
  -1   7   6       69.13       67.00     10.18 o 
   0   7   6       25.77       27.25      3.25 o 
   1   7   6       41.84       39.93      8.13 o 
   2   7   6      214.89      207.22      8.09 o 
   3   7   6       40.14       35.43      3.09 o 
   4   7   6      220.40      235.54      7.79 o 
   5   7   6      232.26      244.85     12.80 o 
   6   7   6       60.95       50.85     11.19 o 
   7   7   6       55.20       64.84     16.13 o 
   8   7   6       29.84       20.42      6.65 o 
  -9   8   6       23.52       23.49      7.87 o 
  -8   8   6       97.98      102.97     21.63 o 
  -7   8   6       41.52       43.98      7.71 o 
  -6   8   6       34.82       35.24      7.82 o 
  -5   8   6       34.06       34.22      7.14 o 
  -4   8   6      114.39      110.82     10.61 o 
  -3   8   6      272.53      281.10      9.83 o 
  -2   8   6       29.56       26.07      6.09 o 
  -1   8   6       42.84       43.19     10.62 o 
   0   8   6        3.44        4.54      1.81 o 
   1   8   6      113.51      107.61      9.18 o 
   2   8   6        1.09        1.48      1.40 o 
   3   8   6      280.18      317.73      8.32 o 
   4   8   6       23.39       21.13      6.92 o 
   5   8   6       14.51       17.28      5.87 o 
   6   8   6        6.81        5.72      3.61 o 
   7   8   6       45.15       49.03     15.78 o 
  -8   9   6       99.48       93.34     19.60 o 
  -7   9   6      163.85      176.98     33.25 o 
  -6   9   6       85.39       90.40     14.38 o 
  -5   9   6       28.41       29.06      6.68 o 
  -4   9   6       27.29       29.88      7.05 o 
  -3   9   6        9.95        8.73      2.94 o 
  -2   9   6       15.77       14.74      3.83 o 
  -1   9   6      139.67      146.35      8.30 o 
   0   9   6      137.67      143.65      6.78 o 
   1   9   6       12.75       15.83      3.47 o 
   2   9   6       36.30       41.69      8.30 o 
   3   9   6      272.72      284.69     14.83 o 
   4   9   6       27.73       23.90      8.28 o 
   5   9   6      103.78      117.70     13.62 o 
   6   9   6       62.71       46.82     18.24 o 
  -7  10   6        1.17        2.10      2.34 o 
  -6  10   6       18.86       17.66      4.22 o 
  -5  10   6       94.39      116.38     17.44 o 
  -4  10   6       37.90       45.61      8.13 o 
  -3  10   6       34.39       34.17      5.97 o 
  -2  10   6      205.32      200.26     11.13 o 
  -1  10   6       42.52       40.57      6.73 o 
   0  10   6        5.72        5.79      2.17 o 
   1  10   6       62.14       64.97      5.79 o 
   2  10   6       10.23        9.00      3.68 o 
   3  10   6      373.85      430.00     19.05 o 
   4  10   6        7.93        4.19      6.21 o 
   5  10   6       15.16       11.74     10.34 o 
  -5  11   6        2.52        0.85      3.84 o 
  -4  11   6      134.36      146.76     23.81 o 
  -3  11   6       48.51       50.14     10.25 o 
  -2  11   6       81.47       91.18     14.29 o 
  -1  11   6       46.58       54.96     10.08 o 
   0  11   6       11.35       11.69      3.07 o 
   1  11   6       18.40       19.54      6.92 o 
   2  11   6       56.78       60.42     18.14 o 
   3  11   6      123.48      134.34     12.66 o 
  -2  12   6       13.17       14.59      4.25 o 
  -1  12   6        6.62        7.40      2.85 o 
   0  12   6       15.29       14.74      5.80 o 
  -4 -11   7        6.92        7.07      6.24 o 
  -3 -11   7       77.38       71.64     23.23 o 
  -2 -11   7       11.14       14.57     10.71 o 
  -1 -11   7        5.45        5.21      4.92 o 
   0 -11   7       19.63       26.19     12.50 o 
   1 -11   7        4.75        6.32      7.37 o 
   2 -11   7       34.46       31.78     24.13 o 
  -6 -10   7       39.76       29.21     19.12 o 
  -5 -10   7       17.46       20.12      7.18 o 
  -4 -10   7       80.37       67.89     22.71 o 
  -3 -10   7       23.15       18.50      6.97 o 
  -2 -10   7       42.07       34.65     14.92 o 
  -1 -10   7       56.89       50.09     21.02 o 
   0 -10   7        6.67        6.10      4.96 o 
   1 -10   7      192.37      202.58     13.73 o 
   2 -10   7       90.68       75.25     39.83 o 
   4 -10   7      195.28      215.04     19.08 o 
  -8  -9   7       44.49       43.53     23.62 o 
  -7  -9   7        3.43        3.62      8.09 o 
  -6  -9   7       50.47       49.52     17.83 o 
  -5  -9   7       65.56       67.20     20.10 o 
  -4  -9   7       28.50       27.56     10.74 o 
  -3  -9   7      180.80      183.93     15.26 o 
  -2  -9   7      220.30      198.95     12.13 o 
  -1  -9   7        3.20        5.86      3.96 o 
   0  -9   7       68.77       57.53     18.21 o 
   1  -9   7       28.57       26.87     12.95 o 
   2  -9   7       15.50       17.97      9.96 o 
   3  -9   7      103.19       98.12     35.97 o 
   4  -9   7      123.65      128.69     15.10 o 
   5  -9   7       65.09       48.69     44.96 o 
  -9  -8   7       55.22       46.05     31.40 o 
  -8  -8   7        9.91       15.73     10.20 o 
  -7  -8   7       57.63       62.52     28.99 o 
  -6  -8   7        0.62        2.49      2.95 o 
  -5  -8   7       67.38       80.29     20.17 o 
  -4  -8   7       98.57      104.65     26.26 o 
  -3  -8   7        2.94        5.56      3.71 o 
  -2  -8   7      178.01      176.54     14.41 o 
  -1  -8   7       33.01       24.73      8.96 o 
   0  -8   7       65.05       69.81     22.39 o 
   1  -8   7       15.23       17.57      7.48 o 
   2  -8   7       97.69       96.01     12.59 o 
   3  -8   7      127.68      147.07     46.21 o 
   4  -8   7       77.57       66.88     43.56 o 
   5  -8   7        1.39        2.78      3.82 o 
   6  -8   7        5.37        6.89      9.71 o 
  -9  -7   7      106.16       77.33     55.89 o 
  -8  -7   7      108.14       91.36     50.70 o 
  -7  -7   7       37.26       32.77     11.69 o 
  -6  -7   7      118.98      114.89     17.20 o 
  -5  -7   7       40.82       38.59     11.85 o 
  -4  -7   7      449.31      445.41     17.75 o 
  -3  -7   7      332.26      336.40     17.49 o 
  -2  -7   7      301.46      284.43     11.60 o 
  -1  -7   7      179.18      169.94      9.08 o 
   0  -7   7       26.24       24.60      3.15 o 
   1  -7   7       10.50        6.86      2.83 o 
   2  -7   7      212.36      211.81      9.59 o 
   3  -7   7       74.24       77.80     19.38 o 
   4  -7   7       47.19       44.80     15.16 o 
   5  -7   7       13.43       18.86      6.20 o 
   6  -7   7       12.22       15.98      6.38 o 
   7  -7   7       84.84       62.07     29.43 o 
 -10  -6   7       20.79       17.29     11.35 o 
  -9  -6   7       40.05       42.43     14.70 o 
  -8  -6   7        1.95        0.54      3.64 o 
  -7  -6   7      117.50      113.29      8.77 o 
  -6  -6   7       21.28       17.01      5.77 o 
  -5  -6   7      122.94      117.56      9.46 o 
  -4  -6   7      264.82      264.00     17.81 o 
  -3  -6   7       46.05       42.07     13.47 o 
  -2  -6   7       79.30       76.85     25.08 o 
  -1  -6   7       80.12        8.23     34.73 o 
   0  -6   7       12.73        9.64      3.70 o 
   1  -6   7      128.48      132.53      6.95 o 
   2  -6   7      395.43      385.19     15.44 o 
   3  -6   7       38.64       27.16      6.91 o 
   4  -6   7      125.74      121.47     10.51 o 
   5  -6   7      142.40      136.91     28.97 o 
   6  -6   7      307.82      337.31     20.32 o 
   7  -6   7       54.66       45.01     13.28 o 
   8  -6   7       65.63       55.95     25.36 o 
 -10  -5   7       14.40       14.87     13.02 o 
  -9  -5   7       88.77       74.62     28.77 o 
  -8  -5   7      104.66      104.41      8.31 o 
  -7  -5   7      215.98      200.20     13.50 o 
  -6  -5   7       64.54       66.04      7.09 o 
  -5  -5   7      192.00      188.16     12.50 o 
  -4  -5   7      280.39      267.12     15.05 o 
  -3  -5   7      259.18      249.71     11.65 o 
  -2  -5   7      140.40      129.68     10.81 o 
  -1  -5   7       34.01       36.63     10.06 o 
   0  -5   7       13.18       15.35      3.81 o 
   1  -5   7      196.53      196.25      7.47 o 
   2  -5   7       81.53       74.00      7.01 o 
   3  -5   7      168.66      162.79     10.00 o 
   4  -5   7      106.51      120.65      9.94 o 
   5  -5   7      142.18      142.63     12.27 o 
   6  -5   7      113.20      116.44     21.45 o 
   7  -5   7       32.37       38.57     10.84 o 
   8  -5   7        0.25        3.80      2.58 o 
 -11  -4   7       69.67       60.45     45.21 o 
 -10  -4   7       91.67       90.16     34.52 o 
  -9  -4   7      116.50      124.21     49.37 o 
  -8  -4   7        5.61        4.72      3.00 o 
  -7  -4   7      132.16      119.50      8.34 o 
  -6  -4   7      546.38      542.85     31.95 o 
  -5  -4   7      297.72      280.71     10.90 o 
  -4  -4   7        9.66       11.34      3.29 o 
  -3  -4   7       69.21       73.76      7.63 o 
  -2  -4   7      269.88      279.45     13.27 o 
  -1  -4   7       39.53       36.07      3.07 o 
   0  -4   7      134.58      119.32      8.17 o 
   1  -4   7      221.00      220.93      8.79 o 
   2  -4   7      119.51      109.91      6.75 o 
   3  -4   7      189.09      182.03     49.27 o 
   4  -4   7       44.28        8.38     26.82 o 
   5  -4   7      133.90      139.61     11.87 o 
   6  -4   7      219.39      218.87     14.73 o 
   7  -4   7      110.04      100.22     23.16 o 
   8  -4   7       33.67       26.89      9.10 o 
 -11  -3   7       93.75      103.48     62.61 o 
 -10  -3   7       25.59       34.91     18.72 o 
  -9  -3   7       26.91       24.21      8.74 o 
  -8  -3   7       97.33      101.49      7.90 o 
  -7  -3   7       78.25       77.26      7.00 o 
  -6  -3   7        5.70        6.08      2.35 o 
  -5  -3   7      393.14      403.16     12.88 o 
  -4  -3   7      664.66      682.55     21.31 o 
  -3  -3   7      255.47      257.42     12.67 o 
  -2  -3   7      183.70      182.26      7.20 o 
  -1  -3   7      190.74      190.21      8.89 o 
   0  -3   7       72.67       97.61     25.67 o 
   1  -3   7      124.39      127.13      9.42 o 
   2  -3   7      463.35      477.16     14.23 o 
   3  -3   7      184.43      204.90      9.18 o 
   4  -3   7       57.01       58.47     15.18 o 
   5  -3   7       71.26       77.36      8.32 o 
   6  -3   7       18.42       20.83      7.07 o 
   7  -3   7       32.34       30.35      9.23 o 
   8  -3   7       59.29       76.75     25.86 o 
   9  -3   7       89.76       80.53     45.94 o 
 -11  -2   7       61.32       55.96     33.11 o 
 -10  -2   7       75.55       75.34     23.93 o 
  -9  -2   7       28.52       17.30      5.64 o 
  -8  -2   7      149.54      142.47      8.00 o 
  -7  -2   7       41.39       39.84     11.04 o 
  -6  -2   7       19.89       18.51      6.25 o 
  -5  -2   7      123.53      114.59      6.88 o 
  -4  -2   7     1916.64     1847.49     69.71 o 
  -3  -2   7       47.06       48.99     14.25 o 
  -2  -2   7      111.67      113.46      5.27 o 
  -1  -2   7      233.12      229.93      7.29 o 
   0  -2   7      168.02      160.89      9.76 o 
   1  -2   7        6.16       12.07      4.92 o 
   2  -2   7      144.49      154.50      8.53 o 
   3  -2   7      464.18      485.62     19.18 o 
   4  -2   7      537.46      501.24     23.19 o 
   5  -2   7      206.71      210.47     12.07 o 
   6  -2   7      117.03      119.46     12.35 o 
   7  -2   7       28.90       39.06     12.85 o 
   8  -2   7       22.54       20.45     10.28 o 
   9  -2   7        3.91        3.91      5.63 o 
 -12  -1   7        2.61        4.25      4.21 o 
 -11  -1   7        1.47        3.13      2.46 o 
 -10  -1   7        3.46        4.04      2.05 o 
  -9  -1   7      113.58      111.98     10.38 o 
  -8  -1   7       78.02       81.60      5.98 o 
  -7  -1   7      229.22      236.40     11.32 o 
  -6  -1   7       69.95       78.94      5.62 o 
  -5  -1   7       30.96       28.91      6.30 o 
  -4  -1   7      104.12      106.71      8.03 o 
  -3  -1   7      639.30      665.63     32.43 o 
  -2  -1   7      208.53      213.02      7.22 o 
  -1  -1   7      264.29      263.73     10.31 o 
   0  -1   7      155.84      171.94      5.26 o 
   1  -1   7      390.65      376.33     15.10 o 
   2  -1   7      109.00      116.65      6.68 o 
   3  -1   7      745.50      782.09     22.21 o 
   4  -1   7      242.49      232.13     11.92 o 
   5  -1   7      113.85      107.27      6.76 o 
   6  -1   7       60.69       59.07     13.38 o 
   7  -1   7       59.41       52.12      6.82 o 
   8  -1   7       46.26       45.95     20.92 o 
   9  -1   7      131.95      116.28     58.38 o 
 -12   0   7       39.02       31.73     13.36 o 
 -11   0   7       21.53       26.71     10.04 o 
 -10   0   7       15.71       10.38      3.76 o 
  -9   0   7       17.50       21.55      4.52 o 
  -8   0   7      100.13       81.04      6.75 o 
  -7   0   7        4.42        8.74      2.52 o 
  -6   0   7      116.48      118.44      5.52 o 
  -5   0   7      140.61      147.48      5.93 o 
  -4   0   7       10.34       11.76      3.32 o 
  -3   0   7        4.06        9.26      3.23 o 
  -2   0   7       16.34       19.00      2.21 o 
  -1   0   7       48.24       35.87      3.77 o 
   0   0   7       60.37       48.87      2.68 o 
   1   0   7      354.13      323.68     16.62 o 
   2   0   7      719.38      390.58     25.27 o 
   3   0   7     2274.54     2438.30     37.08 o 
   4   0   7      734.35      750.77     22.45 o 
   5   0   7       11.29       19.10      5.89 o 
   6   0   7       36.98       38.96     13.83 o 
   7   0   7      136.02      153.60      8.52 o 
   8   0   7      148.33      155.61     18.36 o 
   9   0   7        0.93        2.25      5.41 o 
 -12   1   7        2.59        4.60      4.54 o 
 -11   1   7        1.50        1.34      2.38 o 
 -10   1   7        3.28        4.82      1.75 o 
  -9   1   7      112.29      110.54      7.06 o 
  -8   1   7       77.14       72.80      5.56 o 
  -7   1   7      224.90      229.48     10.84 o 
  -6   1   7       70.95       82.61      6.13 o 
  -5   1   7       31.41       29.62      6.02 o 
  -4   1   7      106.73      111.73      5.17 o 
  -3   1   7      642.89      691.04     16.97 o 
  -2   1   7      208.59      199.50      5.56 o 
  -1   1   7      270.38      274.68      7.89 o 
   0   1   7      156.08      172.42      7.29 o 
   1   1   7      388.89      398.98      8.68 o 
   2   1   7      112.30      116.03      4.61 o 
   3   1   7      745.03      756.06     15.21 o 
   4   1   7      247.63      235.32      4.33 o 
   5   1   7      112.33      124.00     23.30 o 
   6   1   7       61.92       62.78      9.34 o 
   7   1   7       58.73       57.95     35.40 o 
   8   1   7       45.99       55.48     23.32 o 
   9   1   7      134.07      134.30     18.92 o 
 -11   2   7       59.85       55.98     14.40 o 
 -10   2   7       75.57       90.08      6.72 o 
  -9   2   7       28.49       20.79      4.07 o 
  -8   2   7      149.20      140.26      6.07 o 
  -7   2   7       39.80       39.30      6.66 o 
  -6   2   7       21.79       23.71      4.60 o 
  -5   2   7      121.59      124.35      5.47 o 
  -4   2   7     1917.47     2006.06     80.93 o 
  -3   2   7       47.15       51.54      8.58 o 
  -2   2   7      110.74      109.23      5.28 o 
  -1   2   7      232.15      231.86      7.15 o 
   0   2   7      171.88      173.42      5.59 o 
   1   2   7        6.45        9.20      2.93 o 
   2   2   7      144.29      158.84      6.62 o 
   3   2   7      465.26      483.60     19.46 o 
   4   2   7      536.18      512.41     23.01 o 
   5   2   7      202.73      191.70      7.73 o 
   6   2   7      113.55      115.18      8.81 o 
   7   2   7       27.69       42.50     14.45 o 
   8   2   7       21.84       25.98     12.02 o 
   9   2   7        3.73        3.96      4.16 o 
 -11   3   7       93.79      113.72      7.32 o 
 -10   3   7       25.61       36.19      7.54 o 
  -9   3   7       27.08       26.18      5.13 o 
  -8   3   7       97.71      106.01      7.87 o 
  -7   3   7       75.79       63.91      6.84 o 
  -6   3   7        5.34        6.63      2.08 o 
  -5   3   7      394.40      405.16      9.75 o 
  -4   3   7      663.79      681.18     16.93 o 
  -3   3   7      262.26      277.98      8.66 o 
  -2   3   7      189.49      209.04      7.52 o 
  -1   3   7      191.89      192.05      5.95 o 
   0   3   7       71.52       78.51      5.49 o 
   1   3   7      125.24      128.68      5.58 o 
   2   3   7      466.12      533.80     29.78 o 
   3   3   7      180.49      203.31      5.35 o 
   4   3   7       56.37       56.66      4.07 o 
   5   3   7       69.88       84.35      4.11 o 
   6   3   7       18.21       21.96      6.20 o 
   7   3   7       32.64       35.26     14.08 o 
   8   3   7       58.63        4.78      7.83 o 
   9   3   7       88.97       85.33     39.00 o 
 -11   4   7       71.68       65.20     13.15 o 
 -10   4   7       90.62       86.36     15.99 o 
  -9   4   7      115.71      111.98      9.05 o 
  -8   4   7        5.49        5.88      1.92 o 
  -7   4   7      134.01      113.96      9.05 o 
  -6   4   7      539.27      527.39     19.75 o 
  -5   4   7      300.71      277.97     11.96 o 
  -4   4   7        9.40        9.72      2.51 o 
  -3   4   7       69.99       67.12      3.61 o 
  -2   4   7      271.40      278.88     10.53 o 
  -1   4   7       41.07       37.97      3.55 o 
   0   4   7      132.88      113.99      3.96 o 
   1   4   7      221.58      184.12     27.29 o 
   2   4   7      121.28      116.86      6.02 o 
   3   4   7      187.64      186.56     42.64 o 
   4   4   7       43.96       39.94      4.32 o 
   5   4   7      136.78      170.18      8.94 o 
   6   4   7      216.80      199.54      9.82 o 
   7   4   7      109.68       96.42     33.49 o 
   8   4   7       34.20       29.82     10.35 o 
 -10   5   7       14.67       15.41      3.61 o 
  -9   5   7       87.03       97.36     17.54 o 
  -8   5   7      103.64      115.41      9.10 o 
  -7   5   7      216.66      212.64      8.32 o 
  -6   5   7       65.18       64.96     12.12 o 
  -5   5   7      192.54      187.88      9.80 o 
  -4   5   7      277.99      284.14     12.88 o 
  -3   5   7      258.10      248.03     10.81 o 
  -2   5   7      135.12      130.84      9.57 o 
  -1   5   7       35.88       33.47      7.76 o 
   0   5   7       13.76       14.74      1.65 o 
   1   5   7      196.61      191.30      6.64 o 
   2   5   7       80.40       77.51      4.28 o 
   3   5   7      166.21      172.30      8.16 o 
   4   5   7      108.49      124.12      4.79 o 
   5   5   7      139.01      127.81      9.95 o 
   6   5   7      114.01      123.84      8.05 o 
   7   5   7       32.36       42.33     11.70 o 
   8   5   7        0.24        3.68      6.45 o 
 -10   6   7       21.44       24.03      6.54 o 
  -9   6   7       40.50       38.03     10.94 o 
  -8   6   7        1.93        5.27      2.62 o 
  -7   6   7      117.33      124.38     16.70 o 
  -6   6   7       22.85       23.63      4.96 o 
  -5   6   7      126.03      134.12      8.59 o 
  -4   6   7      260.09      257.05     11.21 o 
  -3   6   7       47.10       46.21      7.01 o 
  -2   6   7       78.43       67.49      4.04 o 
  -1   6   7       81.61       82.64     26.51 o 
   0   6   7       14.24       15.01      3.14 o 
   1   6   7      132.51      142.78      6.06 o 
   2   6   7      389.65      365.30     15.38 o 
   3   6   7       39.53       28.67      5.57 o 
   4   6   7      126.26      125.36      6.30 o 
   5   6   7      141.02      142.16      7.48 o 
   6   6   7      309.82      332.51     18.74 o 
   7   6   7       56.22       54.13     21.15 o 
   8   6   7       66.26        2.64      3.95 o 
  -9   7   7      107.96      111.12     27.81 o 
  -8   7   7      107.71      120.12     24.28 o 
  -7   7   7       37.93       36.33      8.32 o 
  -6   7   7      118.51      124.50     23.93 o 
  -5   7   7       40.42       45.07      9.64 o 
  -4   7   7      452.94      449.56     11.43 o 
  -3   7   7      325.43      315.22     10.46 o 
  -2   7   7      307.81      304.73     13.84 o 
  -1   7   7      176.07      177.96     11.23 o 
   0   7   7       25.56       28.30      2.97 o 
   1   7   7       10.32        7.61      2.82 o 
   2   7   7      215.08      230.49      9.35 o 
   3   7   7       72.63       78.42      7.02 o 
   4   7   7       48.86       45.62      8.77 o 
   5   7   7       14.33       16.18      6.00 o 
   6   7   7       11.87       17.12      6.64 o 
   7   7   7       84.67       76.31     32.12 o 
  -9   8   7       54.88       47.35     14.81 o 
  -8   8   7       10.09       12.12      3.52 o 
  -7   8   7       58.06       69.87     14.58 o 
  -6   8   7        0.42        1.26      3.08 o 
  -5   8   7       68.29       80.21     18.82 o 
  -4   8   7       99.58      104.30     21.77 o 
  -3   8   7        3.04        6.32      3.00 o 
  -2   8   7      178.68      184.89      8.70 o 
  -1   8   7       32.04       24.46      6.47 o 
   0   8   7       63.72       74.37      5.72 o 
   1   8   7       16.73       20.36      4.96 o 
   2   8   7       97.17      106.64      8.97 o 
   4   8   7       78.11       85.51     13.26 o 
   5   8   7        1.55        2.76      2.98 o 
   6   8   7        4.96        7.42      4.23 o 
  -8   9   7       44.78       43.32     10.00 o 
  -7   9   7        3.12        4.81      3.57 o 
  -6   9   7       49.79       56.65     14.18 o 
  -5   9   7       66.06       63.82      7.02 o 
  -4   9   7       28.57       32.11      8.58 o 
  -3   9   7      182.41      190.83      8.61 o 
  -2   9   7      219.66      222.70      8.99 o 
  -1   9   7        3.64        5.52      2.11 o 
   0   9   7       69.62       81.40     12.74 o 
   1   9   7       28.88       28.72      7.22 o 
   2   9   7       15.03       17.76      4.21 o 
   3   9   7      102.96      111.87      6.07 o 
   4   9   7      126.14      138.56     10.78 o 
   5   9   7       65.55       72.86      8.30 o 
  -6  10   7       40.35       30.07      8.90 o 
  -5  10   7       18.11       15.41      4.61 o 
  -4  10   7       78.42       79.66     19.13 o 
  -3  10   7       23.18       26.06      5.99 o 
  -2  10   7       41.72       42.72      9.58 o 
  -1  10   7       57.75       69.52     13.55 o 
   0  10   7        6.00        5.33      2.46 o 
   1  10   7      193.54      202.10     14.09 o 
   2  10   7       91.40       92.48      7.27 o 
   3  10   7        6.48       10.04      3.17 o 
   4  10   7      194.47      212.72     14.45 o 
  -4  11   7        6.77       11.57      5.05 o 
  -3  11   7       77.84       85.48     19.35 o 
  -2  11   7       11.30       19.57      6.17 o 
  -1  11   7        5.06        5.40      2.92 o 
   0  11   7       19.87       21.61      6.33 o 
   1  11   7        4.65        6.44      3.07 o 
   2  11   7       33.91       32.59     17.33 o 
  -5 -10   8        3.51        4.14      4.21 o 
  -4 -10   8        3.52        3.46      3.45 o 
  -3 -10   8       51.06       34.38     12.93 o 
  -2 -10   8        7.79        6.67      4.26 o 
  -1 -10   8       69.57       55.96     20.37 o 
   0 -10   8      102.52      100.71     14.27 o 
   1 -10   8       22.30       20.02     11.35 o 
   2 -10   8        0.97        0.45      5.28 o 
  -7  -9   8       14.88       13.62     13.49 o 
  -6  -9   8        4.43        4.40      3.91 o 
  -5  -9   8       61.52       57.82     25.67 o 
  -4  -9   8      129.29      132.54     15.22 o 
  -3  -9   8       16.50       12.20      6.42 o 
  -2  -9   8      128.75      134.94     13.90 o 
  -1  -9   8       49.99       47.50     18.67 o 
   0  -9   8       10.06       10.43      3.23 o 
   1  -9   8       36.22       27.30     12.67 o 
   2  -9   8      220.66      262.54     20.40 o 
   3  -9   8       79.13       82.93     23.59 o 
   4  -9   8       66.20       60.65     48.65 o 
  -8  -8   8      109.31       96.95     48.20 o 
  -7  -8   8       43.23       40.03     23.09 o 
  -6  -8   8       87.32       86.85     26.12 o 
  -5  -8   8       24.01       27.18      8.92 o 
  -4  -8   8      104.01      100.36     25.53 o 
  -3  -8   8       94.83       86.94     21.79 o 
  -2  -8   8        1.16        1.89      2.45 o 
  -1  -8   8       45.59       45.57     17.78 o 
   0  -8   8      171.72      165.82     11.25 o 
   1  -8   8        5.66        5.63      4.22 o 
   2  -8   8       14.78        8.78      5.83 o 
   3  -8   8       41.22       43.03     20.16 o 
   4  -8   8       20.30       16.60     16.80 o 
   5  -8   8      130.47      141.74     15.23 o 
  -9  -7   8        3.83       13.19     11.75 o 
  -8  -7   8       41.97       33.68     24.94 o 
  -7  -7   8       20.86       16.19      8.15 o 
  -6  -7   8        3.73        6.03      4.16 o 
  -5  -7   8       18.60       19.96      7.02 o 
  -4  -7   8      228.83      237.77     13.59 o 
  -3  -7   8       12.36       13.67      6.27 o 
  -2  -7   8        2.85        5.21      3.17 o 
  -1  -7   8       14.64       12.32      4.74 o 
   0  -7   8        3.57        3.89      2.34 o 
   1  -7   8       62.89       60.34      5.74 o 
   2  -7   8      150.72      132.88      6.90 o 
   3  -7   8       46.71       47.84     14.46 o 
   4  -7   8        4.02        5.38      3.16 o 
   5  -7   8       17.33       13.11      6.45 o 
   6  -7   8       78.55       74.91     20.61 o 
  -9  -6   8       34.32       30.56     20.87 o 
  -8  -6   8       44.88       45.26     19.00 o 
  -7  -6   8        5.70        4.54      4.03 o 
  -6  -6   8       49.99       49.70     12.72 o 
  -5  -6   8      242.21      233.19     12.95 o 
  -4  -6   8       34.31       31.50     14.83 o 
  -3  -6   8       46.77       56.63     13.80 o 
  -2  -6   8       86.50       72.04     19.38 o 
  -1  -6   8      160.21      164.43      9.91 o 
   0  -6   8       81.98       80.49      6.37 o 
   1  -6   8      570.53      575.12     15.67 o 
   2  -6   8       56.24       50.68     14.51 o 
   3  -6   8       11.18       14.56      5.04 o 
   4  -6   8        7.38       10.95      4.99 o 
   5  -6   8       79.06      101.09     12.78 o 
   6  -6   8       24.80       27.94      7.23 o 
   7  -6   8        5.62        6.42      4.06 o 
 -10  -5   8       39.73       26.39     16.49 o 
  -9  -5   8      112.71       87.56     50.15 o 
  -8  -5   8       49.12       46.79     16.00 o 
  -7  -5   8       39.12       37.09     13.10 o 
  -6  -5   8       51.42       45.52     12.86 o 
  -5  -5   8      129.85      136.90     11.03 o 
  -4  -5   8      125.60      118.57     11.77 o 
  -3  -5   8       63.96       70.35     16.77 o 
  -2  -5   8       51.24       57.24     16.48 o 
  -1  -5   8        5.16        8.95      3.51 o 
   0  -5   8        0.59        1.36      2.28 o 
   1  -5   8      655.85      686.31     24.44 o 
   2  -5   8       69.72       65.68     16.68 o 
   4  -5   8       14.31       14.33      4.60 o 
   5  -5   8      123.13      125.51     11.65 o 
   6  -5   8       81.47      113.88     18.77 o 
   7  -5   8       14.24       14.01      6.01 o 
 -10  -4   8       20.13       15.88     11.24 o 
  -9  -4   8       80.82       78.43     31.82 o 
  -8  -4   8      113.55      122.85     10.38 o 
  -7  -4   8       87.28       89.80      8.94 o 
  -6  -4   8       67.68       63.63     16.80 o 
  -5  -4   8      127.47      119.45     11.42 o 
  -4  -4   8      518.99      510.51     25.04 o 
  -3  -4   8      231.11      241.40     14.97 o 
  -2  -4   8      331.61      365.48     14.01 o 
  -1  -4   8      411.18      425.58     36.61 o 
   0  -4   8      243.45      239.90     12.48 o 
   1  -4   8       58.14       13.91     22.74 o 
   2  -4   8       48.56       49.75     12.11 o 
   3  -4   8       28.49       31.06      8.11 o 
   4  -4   8       49.14       53.11     12.67 o 
   5  -4   8       58.72       72.70     16.53 o 
   6  -4   8       71.34       87.75     33.57 o 
   7  -4   8       49.87       51.07     17.99 o 
   8  -4   8       15.88       16.67      9.21 o 
 -11  -3   8      156.24      165.09     19.29 o 
 -10  -3   8        9.28       10.16     13.67 o 
  -9  -3   8       10.34        9.28      4.32 o 
  -8  -3   8       77.12       81.58      7.62 o 
  -7  -3   8       52.13       47.52     14.24 o 
  -6  -3   8       38.88       39.04     12.34 o 
  -5  -3   8      296.40      288.72     16.39 o 
  -4  -3   8     1152.60     1154.53     30.87 o 
  -3  -3   8      241.83      240.80     11.43 o 
  -2  -3   8       72.89       64.42      4.36 o 
  -1  -3   8      236.75      200.90     17.13 o 
   0  -3   8       16.51       16.17      5.54 o 
   1  -3   8       52.53       56.86     13.89 o 
   2  -3   8      549.79      559.16     22.96 o 
   3  -3   8      155.09      153.05     12.72 o 
   4  -3   8      192.27      193.74     14.56 o 
   5  -3   8      171.45      161.09     15.62 o 
   6  -3   8       20.98       25.84      9.05 o 
   7  -3   8        5.03       10.65      7.56 o 
   8  -3   8       19.98       15.27     15.83 o 
 -11  -2   8       14.22       23.51     12.16 o 
 -10  -2   8        6.46        9.99      7.60 o 
  -9  -2   8       19.36       20.50      8.11 o 
  -8  -2   8        4.01        3.69      3.36 o 
  -7  -2   8       66.10       58.70      6.06 o 
  -6  -2   8      391.99      380.17     18.64 o 
  -5  -2   8      363.87      325.75     17.31 o 
  -4  -2   8      531.54      485.27     19.58 o 
  -3  -2   8      497.29      526.68     18.80 o 
  -2  -2   8      137.79      138.99      5.52 o 
  -1  -2   8       61.24       57.25      2.60 o 
   0  -2   8      281.85      274.92     12.41 o 
   1  -2   8      431.00      408.19     14.82 o 
   2  -2   8       37.26       34.96      9.93 o 
   3  -2   8        1.32        2.46      3.03 o 
   4  -2   8      115.59      133.99      8.37 o 
   5  -2   8       86.78       27.16     40.75 o 
   6  -2   8      314.72      344.06     13.67 o 
   7  -2   8       21.22       10.79      6.30 o 
   8  -2   8       63.12       49.91     22.17 o 
 -11  -1   8       11.08       13.31      6.25 o 
 -10  -1   8       72.20       82.86      6.73 o 
  -9  -1   8       35.69       27.60      8.87 o 
  -8  -1   8       46.15       45.77      9.36 o 
  -7  -1   8        6.33        6.25      2.10 o 
  -6  -1   8      136.58      125.08      8.74 o 
  -5  -1   8      236.51      225.78      9.61 o 
  -4  -1   8      305.87      295.14     14.35 o 
  -3  -1   8      106.71       98.88      7.71 o 
  -2  -1   8      196.60      202.21      8.25 o 
  -1  -1   8       42.73       39.64      2.43 o 
   0  -1   8      188.87      206.42     13.54 o 
   1  -1   8      144.35      161.68     11.68 o 
   2  -1   8      322.40      342.69     12.23 o 
   3  -1   8      689.87      710.64     31.74 o 
   4  -1   8      257.67      289.93     15.06 o 
   5  -1   8       19.98       17.23      5.16 o 
   6  -1   8       30.37       38.41     10.24 o 
   7  -1   8      159.84      179.89     10.33 o 
   8  -1   8       82.15       66.75     32.16 o 
 -11   0   8        2.27        3.98      4.45 o 
 -10   0   8        7.82        8.35      2.86 o 
  -9   0   8       64.07       59.88     10.65 o 
  -8   0   8      140.47      129.05      8.11 o 
  -7   0   8      193.43      169.98      8.81 o 
  -6   0   8       32.77       30.69      7.28 o 
  -5   0   8      742.62      713.34     10.53 o 
  -4   0   8      188.18      195.10     11.87 o 
  -3   0   8       63.96       74.90      6.72 o 
  -2   0   8       39.11       49.31      3.67 o 
  -1   0   8       60.96       57.17      3.48 o 
   0   0   8      174.41      180.85      4.13 o 
   1   0   8      168.67      172.75      9.75 o 
   2   0   8       16.68       13.21      6.37 o 
   3   0   8      135.41      145.01     13.11 o 
   4   0   8       77.97       77.15     18.49 o 
   5   0   8      128.81      142.64      9.11 o 
   6   0   8       82.56      101.90      9.07 o 
   7   0   8       17.66        8.60     12.29 o 
   8   0   8        0.19        3.18      4.96 o 
 -11   1   8       10.96       12.05      4.96 o 
 -10   1   8       70.96       77.25     13.16 o 
  -9   1   8       34.39       31.89      6.41 o 
  -8   1   8       47.34       50.55      9.37 o 
  -7   1   8        6.24        9.43      2.86 o 
  -6   1   8      138.80      133.60      6.36 o 
  -5   1   8      236.75      241.50      8.02 o 
  -4   1   8      301.00      304.07      8.61 o 
  -3   1   8      106.54      104.97      4.13 o 
  -2   1   8      200.08      198.63      8.91 o 
  -1   1   8       42.63       42.19      3.12 o 
   0   1   8      189.13      177.50     11.65 o 
   1   1   8      146.40      154.13      3.74 o 
   2   1   8      327.06      323.48     38.71 o 
   3   1   8      679.35      691.72     30.35 o 
   4   1   8      260.69      284.60     16.14 o 
   5   1   8       19.96       18.55      5.39 o 
   6   1   8       31.11       32.59      9.01 o 
   7   1   8      160.82      163.43     51.03 o 
   8   1   8       82.07       62.33     37.63 o 
 -11   2   8       13.68       13.75      4.58 o 
 -10   2   8        6.41        4.70      3.77 o 
  -9   2   8       19.99       23.43      4.50 o 
  -8   2   8        4.01        3.45      2.27 o 
  -7   2   8       63.06       60.37      5.31 o 
  -6   2   8      396.41      396.70     14.47 o 
  -5   2   8      360.21      354.60     14.89 o 
  -4   2   8      532.04      555.07      9.13 o 
  -3   2   8      501.10      522.65     15.06 o 
  -2   2   8      137.23      140.36      6.72 o 
  -1   2   8       61.26       66.62     14.98 o 
   0   2   8      279.96      288.05      7.38 o 
   1   2   8      430.77      431.54      8.42 o 
   2   2   8       37.40       35.33      2.62 o 
   3   2   8        1.61        1.72      0.89 o 
   4   2   8      116.03      135.91     28.54 o 
   5   2   8       87.32       84.46      7.20 o 
   6   2   8      316.62      343.93     11.93 o 
   7   2   8       21.78       13.98      9.76 o 
   8   2   8       63.01       58.14     23.19 o 
 -11   3   8      156.99      202.62     28.38 o 
 -10   3   8        9.99       11.37      3.46 o 
  -9   3   8       10.89        8.95      2.92 o 
  -8   3   8       76.17       82.21      6.39 o 
  -7   3   8       51.89       49.33      7.96 o 
  -6   3   8       38.73       33.46      6.31 o 
  -5   3   8      292.61      297.85     15.23 o 
  -4   3   8     1163.24     1220.43     46.40 o 
  -3   3   8      236.88      234.77      5.74 o 
  -2   3   8       73.62       68.13      3.88 o 
  -1   3   8      236.84      223.75      6.08 o 
   0   3   8       15.78       16.92      4.62 o 
   1   3   8       51.16       50.76      8.96 o 
   2   3   8      545.64      612.53     25.09 o 
   3   3   8      158.41      160.48      6.95 o 
   4   3   8      190.79      192.53     10.87 o 
   5   3   8      171.49      160.86      8.74 o 
   6   3   8       19.98       28.54      7.95 o 
   7   3   8        4.45        6.30      6.28 o 
   8   3   8       21.53       19.05     12.05 o 
 -10   4   8       19.90       22.42      6.45 o 
  -9   4   8       79.62       86.82      7.09 o 
  -8   4   8      113.15      119.37     18.49 o 
  -7   4   8       87.81       92.60      7.70 o 
  -6   4   8       69.79       67.60     10.37 o 
  -5   4   8      130.31      130.50      9.77 o 
  -4   4   8      517.75      547.46     19.89 o 
  -3   4   8      229.41      247.81     11.11 o 
  -2   4   8      327.43      372.78     13.04 o 
  -1   4   8      414.45      412.48      6.43 o 
   0   4   8      242.61      254.25      7.17 o 
   1   4   8       56.50       47.12     15.39 o 
   2   4   8       48.50       53.33      4.64 o 
   3   4   8       28.44       24.47      7.49 o 
   4   4   8       47.68       45.41      3.94 o 
   5   4   8       59.98       83.67      6.67 o 
   6   4   8       70.53        3.05      3.76 o 
   7   4   8       51.27       50.13     16.95 o 
   8   4   8       15.91       16.15     14.02 o 
 -10   5   8       40.20       36.80     10.28 o 
  -9   5   8      111.20      119.92     11.74 o 
  -8   5   8       49.20       51.07      9.68 o 
  -7   5   8       39.37       36.35      7.20 o 
  -6   5   8       51.36       42.91      9.09 o 
  -5   5   8      129.13      127.65      6.52 o 
  -4   5   8      121.15      116.47      9.94 o 
  -3   5   8       65.48       63.77     11.58 o 
  -2   5   8       51.07       48.63      3.50 o 
  -1   5   8        5.22        7.44      2.15 o 
   0   5   8        0.77        0.27      2.56 o 
   1   5   8      657.96      707.36     16.17 o 
   2   5   8       66.38       64.54      5.77 o 
   4   5   8       13.75       13.04      4.86 o 
   5   5   8      122.97      115.18     32.02 o 
   6   5   8       81.92        2.49      6.75 o 
   7   5   8       15.40       15.05     10.63 o 
  -9   6   8       35.05       30.08      9.18 o 
  -8   6   8       44.65       39.40      9.53 o 
  -7   6   8        6.10        6.96      2.72 o 
  -6   6   8       48.90       43.84     11.39 o 
  -5   6   8      241.55      234.29     11.11 o 
  -4   6   8       34.18       34.84      6.25 o 
  -3   6   8       48.28       46.38      9.02 o 
  -2   6   8       89.66       82.11      5.60 o 
  -1   6   8      157.87      160.54      7.73 o 
   0   6   8       79.70       89.03      7.09 o 
   1   6   8      570.30      582.34     22.65 o 
   2   6   8       56.36       55.29      5.42 o 
   3   6   8       11.49       13.06      3.26 o 
   4   6   8        6.60        9.56      2.63 o 
   5   6   8       78.53       88.19     42.84 o 
   6   6   8       23.63       24.87     12.05 o 
   7   6   8        5.24        4.69      4.29 o 
  -9   7   8        4.07        5.95      3.34 o 
  -8   7   8       42.80       42.84     11.98 o 
  -7   7   8       20.58       19.55      8.57 o 
  -6   7   8        3.77        3.89      2.06 o 
  -5   7   8       18.45       22.35      5.15 o 
  -4   7   8      228.26      246.47     20.27 o 
  -3   7   8       13.56        9.49      3.11 o 
  -2   7   8        3.20        3.48      2.39 o 
  -1   7   8       14.83       12.67      5.53 o 
   0   7   8        3.76        3.51      2.33 o 
   1   7   8       61.09       65.74      8.43 o 
   2   7   8      151.43      135.33      6.94 o 
   3   7   8       46.66       52.94      5.50 o 
   4   7   8        4.31        5.45      2.36 o 
   5   7   8       17.45       11.13      6.82 o 
   6   7   8       78.43       53.90     15.33 o 
  -8   8   8      107.61      124.04      8.14 o 
  -7   8   8       43.45       43.35     11.64 o 
  -6   8   8       87.11      104.84     10.85 o 
  -5   8   8       23.21       23.52      6.28 o 
  -4   8   8      104.38      114.82      8.11 o 
  -3   8   8       94.23       87.84      6.39 o 
  -2   8   8        0.95        1.15      1.44 o 
  -1   8   8       46.60       45.76      8.19 o 
   0   8   8      174.51      181.60     12.16 o 
   1   8   8        5.27        4.75      2.36 o 
   2   8   8       14.82       12.06      4.42 o 
   3   8   8       40.99       42.11      9.62 o 
   4   8   8       21.13        6.48      9.15 o 
   5   8   8      130.81      137.69      8.31 o 
  -7   9   8       14.61       21.00      5.93 o 
  -6   9   8        4.31        6.36      3.31 o 
  -5   9   8       61.72       66.66     18.30 o 
  -4   9   8      129.03      147.41     13.38 o 
  -3   9   8       16.75       15.49      5.59 o 
  -2   9   8      128.00      152.78     47.81 o 
  -1   9   8       49.78       50.21     10.57 o 
   0   9   8       10.34        8.13      2.55 o 
   1   9   8       36.09       38.95     10.29 o 
   2   9   8      221.02      269.06      8.47 o 
   3   9   8       81.17       82.39      8.93 o 
   4   9   8       66.16       82.77      8.62 o 
  -5  10   8        3.79        4.46      3.29 o 
  -4  10   8        3.55        7.99      6.56 o 
  -3  10   8       50.64       47.96     17.12 o 
  -2  10   8        7.13        7.64      3.62 o 
  -1  10   8       69.31       74.32     14.60 o 
   0  10   8      100.65       90.22     19.03 o 
   1  10   8       22.36       24.86      8.04 o 
   2  10   8        0.97        2.43      1.74 o 
  -3 -10   9       69.03       50.23     23.53 o 
  -2 -10   9       83.54       59.65     24.51 o 
  -1 -10   9       45.18       40.89     19.12 o 
  -5  -9   9       22.87       23.03     10.52 o 
  -4  -9   9        3.87        3.89      4.08 o 
  -3  -9   9        8.80        7.68      4.79 o 
  -2  -9   9        7.88        8.70      5.36 o 
  -1  -9   9       69.34       72.98     27.56 o 
   0  -9   9      112.86      118.80     10.65 o 
   1  -9   9       40.53       28.96     21.04 o 
   2  -9   9       47.89       53.19     26.79 o 
  -7  -8   9       39.80       26.10     15.03 o 
  -6  -8   9       43.48       46.47     17.78 o 
  -5  -8   9       22.93       26.07      8.39 o 
  -4  -8   9       90.91       75.97     26.44 o 
  -3  -8   9       87.93       77.13     23.17 o 
  -2  -8   9       68.52       60.68     21.46 o 
  -1  -8   9      113.18       87.77     30.47 o 
   0  -8   9       24.33       26.44      9.82 o 
   1  -8   9       10.78       13.01      6.51 o 
   2  -8   9       33.87       44.54     20.59 o 
   3  -8   9       78.42      103.70     34.95 o 
   4  -8   9      100.16      120.34     14.71 o 
  -8  -7   9       27.15       16.17     16.36 o 
  -7  -7   9       25.97       26.23      8.94 o 
  -6  -7   9       41.06       44.99     16.57 o 
  -5  -7   9      101.26       97.10     28.68 o 
  -4  -7   9       17.86       16.21      6.42 o 
  -3  -7   9        5.47        6.26      4.47 o 
  -2  -7   9       26.86       29.64     11.28 o 
  -1  -7   9       14.59       15.29      5.45 o 
   0  -7   9      135.62      139.92     19.56 o 
   1  -7   9        2.20        2.99      3.23 o 
   2  -7   9       22.23       22.59     11.10 o 
   3  -7   9        8.46        5.28      6.34 o 
   4  -7   9       50.77       30.50     18.27 o 
   5  -7   9       68.58       77.95     26.26 o 
  -9  -6   9       47.89       43.98     33.03 o 
  -8  -6   9       16.39       15.50      8.61 o 
  -7  -6   9       22.56       21.04     14.74 o 
  -6  -6   9       20.71       13.92      6.16 o 
  -5  -6   9       57.76       57.01     18.55 o 
  -4  -6   9       70.81       66.63     22.42 o 
  -3  -6   9      113.97      110.12     11.39 o 
  -2  -6   9      141.05      128.67     12.20 o 
  -1  -6   9       75.56       10.86     34.66 o 
   0  -6   9       20.77       17.21      5.80 o 
   1  -6   9        6.29        7.39      4.06 o 
   2  -6   9      115.44      122.52      8.20 o 
   3  -6   9        6.36        5.98      3.45 o 
   4  -6   9       50.88       53.92     14.72 o 
   5  -6   9        0.82        1.88      2.03 o 
   6  -6   9       16.79       18.78     10.31 o 
  -9  -5   9       21.81       28.73     24.83 o 
  -8  -5   9        9.57        9.09      5.00 o 
  -7  -5   9       13.72       13.56      4.37 o 
  -6  -5   9       83.59       90.69      9.45 o 
  -5  -5   9      171.83      186.62     14.06 o 
  -4  -5   9       69.41       76.89     22.99 o 
  -3  -5   9      391.66      410.50     18.97 o 
  -2  -5   9       11.83       13.18      5.66 o 
  -1  -5   9       41.42       34.18     11.12 o 
   0  -5   9       67.79       61.58      9.77 o 
   1  -5   9      435.78      427.36     14.57 o 
   2  -5   9      115.22      113.33      8.20 o 
   3  -5   9       16.44       13.20      4.15 o 
   4  -5   9       35.38       34.37      8.71 o 
   5  -5   9       98.29       13.98     44.50 o 
   6  -5   9      195.19      206.18     12.09 o 
 -10  -4   9       75.56       50.56     27.68 o 
  -9  -4   9       99.30      100.65     42.34 o 
  -8  -4   9       13.49       10.69      5.25 o 
  -7  -4   9      115.54      117.75     10.55 o 
  -6  -4   9       77.78       72.94      8.18 o 
  -5  -4   9       48.85       50.57     14.00 o 
  -4  -4   9      102.95       99.11     24.25 o 
  -3  -4   9       65.09       65.17     18.99 o 
  -2  -4   9      165.65      186.60     16.12 o 
  -1  -4   9       40.12       40.50     11.07 o 
   0  -4   9       51.72       62.94     19.54 o 
   1  -4   9      171.98      173.44     11.57 o 
   2  -4   9        0.63        1.14      2.73 o 
   3  -4   9       70.95       73.26     18.41 o 
   4  -4   9       10.04        6.19      5.17 o 
   5  -4   9      158.98      174.99     13.42 o 
   6  -4   9       86.65      100.15     24.32 o 
   7  -4   9       96.77       95.56     27.57 o 
 -10  -3   9        6.59        3.07      9.67 o 
  -9  -3   9       30.58       31.59     11.99 o 
  -8  -3   9        0.37        2.42      3.07 o 
  -7  -3   9       76.75       78.11     19.28 o 
  -6  -3   9      138.93      137.28     11.18 o 
  -5  -3   9      487.63      509.85     16.90 o 
  -4  -3   9       84.27       81.43      8.31 o 
  -3  -3   9      321.49      315.17     17.16 o 
  -2  -3   9      181.66      187.96     15.81 o 
  -1  -3   9      133.48      134.14     12.97 o 
   0  -3   9      114.12      121.39     29.66 o 
   1  -3   9       12.32       20.01      5.97 o 
   2  -3   9        8.11        6.68      4.01 o 
   3  -3   9       39.54       10.38     17.62 o 
   4  -3   9       45.28       55.13     10.99 o 
   5  -3   9      228.43      237.27     16.17 o 
   6  -3   9       11.93        9.92      4.42 o 
   7  -3   9      136.86      135.85      9.93 o 
 -10  -2   9       43.13       32.25     22.54 o 
  -9  -2   9       24.23       19.62      6.46 o 
  -8  -2   9      129.36      128.97     13.68 o 
  -7  -2   9       31.07       31.43      9.84 o 
  -6  -2   9      428.21      382.16     15.43 o 
  -5  -2   9      135.38      116.64     10.18 o 
  -4  -2   9      320.00      341.51     18.19 o 
  -3  -2   9        6.80        8.66      4.66 o 
  -2  -2   9       99.07       93.86      8.93 o 
  -1  -2   9      309.56      320.94     18.08 o 
   0  -2   9       60.06       61.85     16.05 o 
   1  -2   9        8.30        9.70      3.93 o 
   2  -2   9       79.36       86.09     13.39 o 
   3  -2   9       41.46       57.56     13.55 o 
   4  -2   9      194.88      215.32     14.24 o 
   5  -2   9       29.28       30.51      8.84 o 
   6  -2   9       76.50       73.65      9.77 o 
   7  -2   9       41.91       11.93     17.33 o 
 -10  -1   9       39.90       32.84      9.87 o 
  -9  -1   9        4.42        3.15      3.12 o 
  -8  -1   9       10.25        9.82      4.68 o 
  -7  -1   9        6.03        6.15      2.60 o 
  -6  -1   9      411.64      423.25     13.33 o 
  -5  -1   9       35.81       34.94     10.74 o 
  -4  -1   9      122.82      121.85      9.39 o 
  -3  -1   9       67.40       65.67     15.36 o 
  -2  -1   9       53.69       51.46     14.20 o 
  -1  -1   9      304.99      318.66     18.12 o 
   0  -1   9      196.39      198.24     15.95 o 
   1  -1   9      383.03      376.02     19.77 o 
   2  -1   9      134.05       25.96     66.12 o 
   3  -1   9       49.81       63.39     15.01 o 
   4  -1   9       80.21       86.88     18.47 o 
   5  -1   9       99.55      105.96     20.22 o 
   6  -1   9       89.16      104.19     24.49 o 
   7  -1   9       26.44       21.47     15.28 o 
 -11   0   9       47.80       36.64     13.58 o 
 -10   0   9       70.91       74.10      7.14 o 
  -9   0   9        1.19        2.30      2.05 o 
  -8   0   9      200.44      200.67      7.84 o 
  -7   0   9      116.59      114.02      8.88 o 
  -6   0   9        0.45        2.92      1.77 o 
  -5   0   9        1.64        2.05      2.37 o 
  -4   0   9       12.09       10.77      5.49 o 
  -3   0   9       25.80       24.27      6.80 o 
  -2   0   9      575.95      616.38     16.04 o 
  -1   0   9       85.47       77.50     17.75 o 
   0   0   9       30.61       35.60      8.39 o 
   1   0   9        2.96        4.08      5.51 o 
   2   0   9      130.56      139.62     13.42 o 
   3   0   9      117.91      129.60     10.82 o 
   4   0   9      500.52      560.42     53.56 o 
   5   0   9       32.36       29.96      7.20 o 
   6   0   9        1.14        3.78      4.21 o 
   7   0   9       10.60       11.89      8.10 o 
 -10   1   9       40.61       37.35      9.00 o 
  -9   1   9        4.47        4.02      2.10 o 
  -8   1   9       10.16       10.57      2.88 o 
  -7   1   9        6.62        8.23      2.34 o 
  -6   1   9      406.91      424.42      8.98 o 
  -5   1   9       35.79       36.89      8.13 o 
  -4   1   9      121.01      118.92      4.89 o 
  -3   1   9       67.92       67.26     12.36 o 
  -2   1   9       54.29       64.07     14.43 o 
  -1   1   9      307.41      304.38     11.48 o 
   0   1   9      203.11      191.63     10.39 o 
   1   1   9      377.70      360.96     18.44 o 
   2   1   9      137.37      168.68     43.01 o 
   3   1   9       50.12       47.90     10.18 o 
   4   1   9       79.05       81.69     17.89 o 
   5   1   9      101.20      100.80     21.64 o 
   6   1   9       90.81       98.91      9.02 o 
   7   1   9       27.66       20.91     18.54 o 
 -10   2   9       42.26       37.04      8.33 o 
  -9   2   9       25.25       22.69      5.59 o 
  -8   2   9      127.97      129.29      8.51 o 
  -7   2   9       32.48       30.40      5.08 o 
  -6   2   9      428.26      407.45      9.09 o 
  -5   2   9      134.88      140.11      7.74 o 
  -4   2   9      322.05      330.19     12.34 o 
  -3   2   9        7.83        9.01      2.83 o 
  -2   2   9      102.68      107.98     18.18 o 
  -1   2   9      309.44      322.04     16.76 o 
   0   2   9       60.56       52.09      4.75 o 
   1   2   9        8.04        6.96      2.17 o 
   2   2   9       78.61       96.91     24.03 o 
   3   2   9       41.62       60.32     13.99 o 
   4   2   9      198.03      196.10     19.42 o 
   5   2   9       30.56       26.60      9.70 o 
   6   2   9       77.18       76.95     31.97 o 
   7   2   9       41.22       46.50     23.90 o 
 -10   3   9        6.10        6.69      2.74 o 
  -9   3   9       30.31       31.63      6.12 o 
  -8   3   9        0.31        1.54      1.76 o 
  -7   3   9       75.61       77.49     12.13 o 
  -6   3   9      143.33      146.84      6.94 o 
  -5   3   9      484.87      502.91      9.33 o 
  -4   3   9       83.95       85.27      4.68 o 
  -3   3   9      319.83      324.89     12.59 o 
  -2   3   9      183.05      194.18      8.18 o 
  -1   3   9      132.12      140.75     11.12 o 
   0   3   9      114.43      105.68      6.52 o 
   1   3   9       12.49       19.97      3.02 o 
   2   3   9        8.36       11.52      4.08 o 
   3   3   9       38.99       41.05      7.03 o 
   4   3   9       45.22       51.26     13.84 o 
   5   3   9      226.60      238.42     10.16 o 
   6   3   9       10.80        1.47      4.53 o 
   7   3   9      135.77      110.62     44.95 o 
 -10   4   9       74.21       70.04     14.55 o 
  -9   4   9       98.58      100.67     10.57 o 
  -8   4   9       12.98       13.28      3.68 o 
  -7   4   9      117.06      117.90      8.50 o 
  -6   4   9       77.09       77.95      7.27 o 
  -5   4   9       48.12       42.61      7.88 o 
  -4   4   9      105.79      111.68      7.87 o 
  -3   4   9       63.04       64.40      4.01 o 
  -2   4   9      165.79      174.35     10.59 o 
  -1   4   9       38.18       31.31     11.89 o 
   0   4   9       51.47       66.15      4.78 o 
   1   4   9      171.72      163.16     11.72 o 
   2   4   9        0.43        0.86      1.41 o 
   3   4   9       70.88       86.73     16.16 o 
   4   4   9        9.97       11.51      3.94 o 
   5   4   9      158.54      171.59     16.32 o 
   6   4   9       86.74       97.87     17.35 o 
   7   4   9       97.72       96.28     52.18 o 
  -9   5   9       22.11       24.31      6.41 o 
  -8   5   9        9.77        9.68      2.61 o 
  -7   5   9       13.78       14.38      4.62 o 
  -6   5   9       83.58       76.81     15.31 o 
  -5   5   9      173.31      181.70      7.44 o 
  -4   5   9       71.51       77.65      5.77 o 
  -3   5   9      392.94      410.79      8.32 o 
  -2   5   9       12.09       14.27      4.69 o 
  -1   5   9       39.81       36.09     10.68 o 
   0   5   9       69.98       81.95      7.62 o 
   1   5   9      431.38      427.60     13.39 o 
   2   5   9      117.92      114.38      9.21 o 
   3   5   9       16.74       12.63      4.22 o 
   4   5   9       34.97       33.67     10.19 o 
   5   5   9       97.77      102.10     29.49 o 
   6   5   9      196.89      205.79     30.91 o 
  -9   6   9       49.14       49.07      9.89 o 
  -8   6   9       15.67       15.32      5.51 o 
  -7   6   9       22.77       17.29      6.76 o 
  -6   6   9       21.15       17.01      4.91 o 
  -5   6   9       58.82       55.76      7.86 o 
  -4   6   9       68.45       70.09      5.37 o 
  -3   6   9      117.78      105.02     21.70 o 
  -2   6   9      137.76      141.37     11.34 o 
  -1   6   9       76.39       96.03     26.45 o 
   0   6   9       20.37       18.49      7.80 o 
   1   6   9        6.28        6.24      2.42 o 
   2   6   9      114.31      124.41      8.35 o 
   3   6   9        6.57        4.12      1.99 o 
   4   6   9       49.59       59.59     18.67 o 
   5   6   9        0.64        2.35      4.67 o 
   6   6   9       16.94        3.61      4.92 o 
  -8   7   9       27.04       23.03      7.31 o 
  -7   7   9       26.26       22.11      7.13 o 
  -6   7   9       42.23       39.90     10.83 o 
  -5   7   9      101.87      101.28      7.02 o 
  -4   7   9       16.94       11.88      8.30 o 
  -3   7   9        5.63        6.09      2.99 o 
  -2   7   9       27.43       25.15     10.89 o 
  -1   7   9       13.54       15.59      4.29 o 
   0   7   9      137.13      153.27      9.92 o 
   1   7   9        2.31        2.25      2.58 o 
   2   7   9       21.56       24.94      6.36 o 
   3   7   9        8.24        7.91      2.81 o 
   4   7   9       50.92       43.19     17.29 o 
   5   7   9       68.34       56.68     38.12 o 
  -7   8   9       39.39       30.18     11.69 o 
  -6   8   9       43.54       36.50     13.65 o 
  -5   8   9       23.10       19.07      6.14 o 
  -4   8   9       89.48       82.37     28.91 o 
  -3   8   9       90.87       88.52     27.80 o 
  -2   8   9       67.12       59.85     21.35 o 
  -1   8   9      114.72      111.84     18.99 o 
   0   8   9       24.16       23.33      7.65 o 
   1   8   9       10.77       13.55      4.99 o 
   2   8   9       33.18       34.12     13.29 o 
   3   8   9       81.03        2.45      3.51 o 
   4   8   9       98.52      113.59     24.60 o 
  -5   9   9       21.53       18.63      6.17 o 
  -4   9   9        4.26        5.15      2.82 o 
  -3   9   9        8.58        8.65      4.20 o 
  -2   9   9        8.18        8.62      2.84 o 
  -1   9   9       69.74       74.59     15.51 o 
   0   9   9      113.16      119.08     23.52 o 
   1   9   9       41.24       40.98      9.78 o 
   2   9   9       48.76       44.26     10.12 o 
  -3  10   9       68.98       56.28     20.22 o 
  -2  10   9       83.36       74.97     20.83 o 
  -1  10   9       45.99       41.34     12.52 o 
  -3  -9  10        0.62        3.96      3.90 o 
  -2  -9  10       88.65       93.45     15.56 o 
  -1  -9  10       44.68       25.45     17.62 o 
  -5  -8  10       21.87       23.24     10.13 o 
  -4  -8  10      128.42      124.27     12.92 o 
  -3  -8  10       52.74       50.64     19.74 o 
  -2  -8  10      105.65       88.86     31.59 o 
  -1  -8  10       38.80       31.39     16.16 o 
   0  -8  10        1.39        1.51      3.77 o 
   1  -8  10       77.96       75.24     13.53 o 
   2  -8  10       12.95       10.78      8.23 o 
  -7  -7  10       49.44       42.97     20.58 o 
  -6  -7  10       20.60       24.23     10.20 o 
  -5  -7  10       18.73       16.42      7.49 o 
  -4  -7  10       10.66        6.59      5.01 o 
  -3  -7  10       39.83       29.50      9.61 o 
  -2  -7  10       94.93       82.88     33.84 o 
  -1  -7  10       89.05       75.77     28.96 o 
   0  -7  10        3.08        2.03      4.46 o 
   1  -7  10       24.34       20.63      8.58 o 
   2  -7  10       19.44       14.23      6.70 o 
   3  -7  10        3.24        6.18      4.18 o 
  -8  -6  10       64.89       55.35      7.85 o 
  -7  -6  10       37.21       29.13     14.94 o 
  -6  -6  10       14.72       19.07      7.43 o 
  -5  -6  10      149.15      149.27     12.92 o 
  -4  -6  10       83.14       76.39     20.80 o 
  -3  -6  10      458.52      432.10     17.61 o 
  -2  -6  10       23.90       20.38      7.34 o 
  -1  -6  10       51.38       43.45     13.86 o 
   0  -6  10       43.11       39.03     11.39 o 
   1  -6  10       97.29      105.05      9.19 o 
   2  -6  10      100.65       99.07      7.95 o 
   3  -6  10       68.11        6.60     32.80 o 
   4  -6  10       93.69       92.19     11.48 o 
  -8  -5  10        4.34        3.90      3.64 o 
  -7  -5  10        3.99        4.00      4.32 o 
  -6  -5  10       53.34       56.24     21.22 o 
  -5  -5  10       21.93       20.54      7.25 o 
  -4  -5  10       70.08       72.20     22.80 o 
  -3  -5  10      267.09      296.55     22.10 o 
  -2  -5  10       63.03       68.67     19.21 o 
  -1  -5  10      368.55      354.67     15.66 o 
   0  -5  10       12.57       13.85      4.00 o 
   1  -5  10        6.67        5.34      2.96 o 
   2  -5  10       14.67       13.26      4.66 o 
   3  -5  10       72.21       66.12     17.96 o 
   4  -5  10       41.42       45.60     18.09 o 
   5  -5  10       47.76       53.65     20.84 o 
  -9  -4  10       26.57       17.96      8.91 o 
  -8  -4  10       20.94       24.18     12.38 o 
  -7  -4  10       42.96       40.09     11.95 o 
  -6  -4  10       50.58       49.30     10.12 o 
  -5  -4  10      190.23      169.74     12.15 o 
  -4  -4  10       41.79       39.24     12.55 o 
  -3  -4  10       32.25       34.34     10.08 o 
  -2  -4  10        7.96        7.54      3.84 o 
  -1  -4  10      217.57      225.92     13.96 o 
   0  -4  10      157.13      156.23     13.93 o 
   1  -4  10       28.53       37.95      9.58 o 
   2  -4  10       32.57       30.26      9.49 o 
   3  -4  10      121.01      138.36     12.80 o 
   4  -4  10       44.44       54.23     13.96 o 
   5  -4  10       16.24       15.39      7.02 o 
  -9  -3  10       35.27       31.66     16.82 o 
  -8  -3  10      155.57      163.27     20.67 o 
  -7  -3  10      144.18      154.29     17.44 o 
  -6  -3  10       56.73       62.05     20.96 o 
  -5  -3  10       39.23       42.05     12.54 o 
  -4  -3  10       86.84       85.73     24.38 o 
  -3  -3  10       51.21       52.91     13.90 o 
  -2  -3  10      510.53      468.00     19.91 o 
  -1  -3  10      174.93      173.17     13.68 o 
   0  -3  10      257.04      265.15     15.05 o 
   1  -3  10       32.02       38.12     10.10 o 
   2  -3  10       17.64       14.94      4.95 o 
   3  -3  10       54.64       13.28     29.78 o 
   4  -3  10       91.08       84.02     14.53 o 
   5  -3  10      203.81      208.64     15.27 o 
   6  -3  10       97.11      110.86     12.45 o 
 -10  -2  10       34.34       25.69     23.91 o 
  -9  -2  10       51.90       42.51     17.24 o 
  -8  -2  10      140.97      119.69      9.35 o 
  -7  -2  10       52.15       46.86     17.12 o 
  -6  -2  10      174.68      197.01     14.92 o 
  -5  -2  10       38.26       38.47     10.76 o 
  -4  -2  10      101.04      106.42     10.15 o 
  -3  -2  10       74.72       84.59     19.55 o 
  -2  -2  10       26.08       32.21     10.86 o 
  -1  -2  10       20.85       25.66      8.31 o 
   0  -2  10       39.56       48.74     11.95 o 
   1  -2  10       85.64       75.87     18.77 o 
   2  -2  10      342.20      339.00     20.77 o 
   3  -2  10       70.76       20.62     41.45 o 
   4  -2  10       30.98       32.90      9.56 o 
   5  -2  10       14.71       24.56      6.30 o 
   6  -2  10      171.73      160.38     10.67 o 
 -10  -1  10       35.04       31.00     13.05 o 
  -9  -1  10       43.99       40.54     15.35 o 
  -8  -1  10       97.74       96.67     16.17 o 
  -7  -1  10      116.18      114.17     10.26 o 
  -6  -1  10       96.27       76.91     23.30 o 
  -5  -1  10       49.72       52.85     14.42 o 
  -4  -1  10       16.00       14.85      4.35 o 
  -3  -1  10       13.52       13.37      4.71 o 
  -2  -1  10      328.15      360.54     25.09 o 
  -1  -1  10      556.06      576.54     19.41 o 
   0  -1  10       80.30       77.95     19.92 o 
   1  -1  10       18.27       16.89      6.98 o 
   2  -1  10       17.15       20.56      7.82 o 
   3  -1  10        1.79        7.14      3.14 o 
   4  -1  10      194.29      236.92     37.01 o 
   5  -1  10       18.13       24.36      7.37 o 
   6  -1  10       14.68       16.32      5.48 o 
 -10   0  10       23.32       26.32      8.59 o 
  -9   0  10      221.70      253.86     14.78 o 
  -8   0  10       61.24       47.04     10.35 o 
  -7   0  10        1.93        2.67      3.49 o 
  -6   0  10      476.92      489.10     15.64 o 
  -5   0  10       39.21       44.99     13.34 o 
  -4   0  10      253.59      253.70     11.90 o 
  -3   0  10       46.67       49.45     11.65 o 
  -2   0  10      297.49      290.90     19.29 o 
  -1   0  10      149.88      127.88      9.49 o 
   0   0  10        1.03        2.40      2.94 o 
   1   0  10        0.38        5.60      3.26 o 
   2   0  10        0.71        2.39      2.65 o 
   3   0  10      112.09       89.45     19.40 o 
   4   0  10      151.63      171.74      9.84 o 
   5   0  10      119.27      124.92     24.62 o 
   6   0  10       12.59        7.22      5.69 o 
 -10   1  10       35.20       35.84      9.63 o 
  -9   1  10       44.89       51.17     11.79 o 
  -8   1  10       95.46       99.74      8.14 o 
  -7   1  10      116.77      120.59      6.87 o 
  -6   1  10       94.01       80.27      6.85 o 
  -5   1  10       50.77       45.89     13.95 o 
  -4   1  10       15.95       15.94      5.91 o 
  -3   1  10       14.32       20.94      5.91 o 
  -2   1  10      333.52      355.65     14.07 o 
  -1   1  10      546.11      534.31     18.02 o 
   0   1  10       83.26       85.63     13.41 o 
   1   1  10       18.78       20.60      6.12 o 
   2   1  10       17.27       20.59      8.96 o 
   3   1  10        1.52        5.72      3.10 o 
   4   1  10      197.15      219.09     49.19 o 
   5   1  10       17.45       21.28      7.38 o 
   6   1  10       13.87       13.96      8.88 o 
 -10   2  10       35.83       31.35      8.55 o 
  -9   2  10       50.35       44.57      8.01 o 
  -8   2  10      142.31      144.30     14.81 o 
  -7   2  10       52.38       46.36      9.41 o 
  -6   2  10      175.36      181.74      7.29 o 
  -5   2  10       37.66       31.16      9.59 o 
  -4   2  10      100.64       93.05      4.83 o 
  -3   2  10       74.17       79.44     15.16 o 
  -2   2  10       25.87       39.89      8.97 o 
  -1   2  10       20.85       24.60      7.44 o 
   0   2  10       40.00       47.74     12.69 o 
   1   2  10       84.69       86.41     18.49 o 
   2   2  10      341.61      416.75     67.22 o 
   3   2  10       70.23       89.85     16.73 o 
   4   2  10       31.09       26.76      7.62 o 
   5   2  10       14.61       19.09      7.77 o 
   6   2  10      174.58      189.28     20.32 o 
  -9   3  10       34.38       35.74      8.70 o 
  -8   3  10      158.41      176.23     12.72 o 
  -7   3  10      144.25      161.98     12.20 o 
  -6   3  10       57.97       55.53     13.71 o 
  -5   3  10       38.23       31.18      8.58 o 
  -4   3  10       86.99       86.05      5.51 o 
  -3   3  10       49.60       57.33     13.17 o 
  -2   3  10      507.88      505.06     14.21 o 
  -1   3  10      177.30      178.03     11.27 o 
   0   3  10      254.51      281.51     13.25 o 
   1   3  10       31.92       36.12     11.09 o 
   2   3  10       17.86       14.18      4.60 o 
   3   3  10       53.13       63.93     10.95 o 
   4   3  10       91.97       83.44     19.64 o 
   5   3  10      203.21      213.44     17.99 o 
   6   3  10       99.07      117.22     30.22 o 
  -9   4  10       27.32       28.03      6.58 o 
  -8   4  10       20.80       20.74      5.94 o 
  -7   4  10       42.63       36.75      9.42 o 
  -6   4  10       49.26       45.49     11.88 o 
  -5   4  10      193.72      195.67      6.82 o 
  -4   4  10       43.65       34.69      8.36 o 
  -3   4  10       32.38       34.61      8.51 o 
  -2   4  10        7.60        7.86      3.28 o 
  -1   4  10      216.59      207.34     10.90 o 
   0   4  10      155.88      165.66     10.26 o 
   1   4  10       27.56       43.24     12.32 o 
   2   4  10       33.70       39.45     10.39 o 
   3   4  10      123.28      134.63     18.33 o 
   4   4  10       43.91       47.12     17.09 o 
   5   4  10       16.44       15.56      8.24 o 
  -8   5  10        3.88        4.48      2.79 o 
  -7   5  10        4.07        5.27      2.45 o 
  -6   5  10       53.94       56.74     11.67 o 
  -5   5  10       22.08       20.61      6.89 o 
  -4   5  10       70.19       67.51     18.96 o 
  -3   5  10      267.83      270.57     11.04 o 
  -2   5  10       60.79       61.14     13.55 o 
  -1   5  10      366.87      359.62     19.13 o 
   0   5  10       12.14       12.83      4.92 o 
   1   5  10        6.84        7.84      4.54 o 
   2   5  10       14.62       13.56      4.85 o 
   3   5  10       73.04       62.31     13.43 o 
   4   5  10       41.36       46.85     12.03 o 
   5   5  10       47.67       38.47     29.23 o 
  -8   6  10       65.44       53.72     15.61 o 
  -7   6  10       37.48       34.98     10.26 o 
  -6   6  10       15.36       14.99      7.42 o 
  -5   6  10      147.87      150.36     39.60 o 
  -4   6  10       80.52       82.76     25.30 o 
  -3   6  10      458.83      512.40     19.32 o 
  -2   6  10       23.48       18.95      8.52 o 
  -1   6  10       51.84       49.17     15.35 o 
   0   6  10       43.02       45.67      5.43 o 
   1   6  10       97.17      107.80     27.00 o 
   2   6  10       98.00      130.89     26.47 o 
   3   6  10       67.13       60.79     16.55 o 
   4   6  10       93.98       82.97     39.86 o 
  -7   7  10       49.36       46.36     22.27 o 
  -6   7  10       20.88       23.50     11.17 o 
  -5   7  10       18.20       19.38     10.26 o 
  -4   7  10       10.76       11.42      5.54 o 
  -3   7  10       41.22       38.44     10.04 o 
  -2   7  10       95.70       81.05     28.07 o 
  -1   7  10       89.56       99.31      8.64 o 
   0   7  10        3.04        2.49      2.46 o 
   1   7  10       24.73       21.49      7.90 o 
   2   7  10       19.43       16.33      5.73 o 
   3   7  10        2.92        3.38      3.03 o 
  -5   8  10       21.28       26.35     13.56 o 
  -4   8  10      129.52      132.48     30.64 o 
  -3   8  10       51.08       60.02     19.61 o 
  -2   8  10      105.73      112.08      9.84 o 
  -1   8  10       38.53       36.05     12.60 o 
   0   8  10        1.18        1.65      1.79 o 
   1   8  10       79.24       75.83      7.61 o 
   2   8  10       13.48        8.96      3.54 o 
  -3   9  10        0.54        2.59      4.67 o 
  -2   9  10       87.74      109.34     12.04 o 
  -1   9  10       46.41       38.69     15.94 o 
  -5  -7  11        9.60       12.48      8.06 o 
  -4  -7  11      138.92      124.70     42.98 o 
  -3  -7  11        1.91        3.40      4.41 o 
  -2  -7  11       25.20       25.98     13.41 o 
  -1  -7  11       24.58       18.80      9.88 o 
   0  -7  11       11.96        9.41      5.95 o 
   1  -7  11       18.42       22.40      9.63 o 
  -6  -6  11       36.97       31.51     11.74 o 
  -5  -6  11       33.71       33.81     16.87 o 
  -4  -6  11       88.47       78.58     30.70 o 
  -3  -6  11      184.03      162.53     42.94 o 
  -2  -6  11      113.67       98.02     34.50 o 
  -1  -6  11        1.48        1.92      3.26 o 
   0  -6  11       10.62       11.73      6.40 o 
   1  -6  11       25.09       24.72     14.60 o 
   2  -6  11       33.67       26.76     14.36 o 
  -7  -5  11       35.85       36.44     10.79 o 
  -6  -5  11       10.12       11.14      7.44 o 
  -5  -5  11        3.18        5.53      4.05 o 
  -4  -5  11      116.63      108.73     35.26 o 
  -3  -5  11      697.30      687.90     24.63 o 
  -2  -5  11      153.51      143.65     38.64 o 
  -1  -5  11       30.39       24.38      8.64 o 
   0  -5  11       33.85       34.19     10.70 o 
   1  -5  11        5.27        2.49      2.69 o 
   2  -5  11        3.27        3.45      3.41 o 
   3  -5  11       60.88       65.60     18.94 o 
  -8  -4  11       39.44       30.54     17.06 o 
  -7  -4  11        2.57        4.23      3.34 o 
  -6  -4  11       96.85      101.38     32.47 o 
  -5  -4  11        7.08        6.42      5.22 o 
  -4  -4  11      367.27      357.82     23.12 o 
  -3  -4  11      197.23      203.00     16.27 o 
  -2  -4  11        4.35        5.93      5.23 o 
  -1  -4  11       14.55       14.17      6.52 o 
   0  -4  11        8.31        8.60      3.45 o 
   1  -4  11       88.91       91.92     12.81 o 
   2  -4  11       28.91       14.11      7.82 o 
   3  -4  11        9.98        9.72      5.77 o 
   4  -4  11       61.55       66.06     18.89 o 
  -8  -3  11       17.06       10.80      4.76 o 
  -7  -3  11       48.43       47.08     17.56 o 
  -6  -3  11      102.25      100.60     10.32 o 
  -5  -3  11       77.42       75.95     29.43 o 
  -4  -3  11        5.42       11.51      4.79 o 
  -3  -3  11       80.85       88.33     23.83 o 
  -2  -3  11       71.82       54.79     13.50 o 
  -1  -3  11        8.52        9.10      4.57 o 
   0  -3  11       10.15        8.49      4.44 o 
   1  -3  11       21.69       20.63      6.54 o 
   2  -3  11       89.53       99.99     29.68 o 
   3  -3  11       54.38       50.35     18.51 o 
   4  -3  11       13.96       21.95      6.51 o 
  -9  -2  11       22.97       23.56      9.90 o 
  -8  -2  11       52.68       46.36     18.14 o 
  -7  -2  11       43.33       50.85     17.49 o 
  -6  -2  11       15.42       21.46      6.93 o 
  -5  -2  11        3.94        4.72      3.28 o 
  -4  -2  11        4.89        5.74      2.62 o 
  -3  -2  11      146.44      140.94     12.08 o 
  -2  -2  11       26.44       31.37      8.38 o 
  -1  -2  11      127.64      127.01     11.24 o 
   0  -2  11      155.31      159.47     33.41 o 
   1  -2  11       17.00       10.75      3.82 o 
   2  -2  11      110.02      121.51     29.31 o 
   3  -2  11       15.88       17.00      5.55 o 
   4  -2  11      127.55       23.08     52.75 o 
   5  -2  11        6.58        5.04      3.11 o 
  -9  -1  11       51.35       37.09     17.24 o 
  -8  -1  11       82.12       73.18     29.41 o 
  -7  -1  11       26.73       15.29      8.03 o 
  -6  -1  11       30.76       31.83     12.64 o 
  -5  -1  11       11.40       10.94      4.67 o 
  -4  -1  11        1.08        2.17      2.03 o 
  -3  -1  11      252.84      283.42     16.00 o 
  -2  -1  11       82.61       86.67     19.97 o 
  -1  -1  11       72.42       89.18     24.64 o 
   0  -1  11       18.49       21.25      6.20 o 
   1  -1  11       18.20       13.59      6.34 o 
   2  -1  11       19.70       24.15      6.02 o 
   3  -1  11      177.48      201.26     11.05 o 
   4  -1  11      114.51      100.92     24.48 o 
   5  -1  11       24.69       28.69      9.71 o 
  -9   0  11        0.32        3.81      2.82 o 
  -8   0  11        1.80        4.03      3.64 o 
  -7   0  11       37.69       29.78     13.55 o 
  -6   0  11       35.85       30.85     15.27 o 
  -5   0  11      115.50      111.09      9.56 o 
  -4   0  11        3.50        6.68      5.14 o 
  -3   0  11       42.39       39.16     11.28 o 
  -2   0  11      415.34      407.75     24.93 o 
  -1   0  11      258.44      266.66     15.77 o 
   0   0  11       66.50       78.03     15.84 o 
   1   0  11      321.80      311.71     13.98 o 
   2   0  11        0.79        2.16      1.83 o 
   3   0  11       31.94       44.93     11.84 o 
   4   0  11      168.98      172.01     14.55 o 
   5   0  11        0.20        0.83      2.87 o 
  -9   1  11       51.64       38.37     12.41 o 
  -8   1  11       81.17       87.95      8.05 o 
  -7   1  11       27.18       19.33     11.45 o 
  -6   1  11       30.79       25.62     11.70 o 
  -5   1  11       11.00        9.26      3.57 o 
  -4   1  11        1.12        3.25      3.42 o 
  -3   1  11      249.58      255.81     15.82 o 
  -2   1  11       85.67       84.53     21.89 o 
  -1   1  11       70.66       69.41     16.75 o 
   0   1  11       18.50       18.33      6.72 o 
   1   1  11       18.75       21.15      8.21 o 
   2   1  11       20.36       26.06      6.62 o 
   3   1  11      177.23      195.84     15.17 o 
   4   1  11      117.84      106.71     11.91 o 
   5   1  11       24.61       27.30      8.52 o 
  -9   2  11       23.05       18.97      6.52 o 
  -8   2  11       52.71       53.66     13.33 o 
  -7   2  11       43.19       40.50     15.00 o 
  -6   2  11       15.54       12.59      4.75 o 
  -5   2  11        3.36        3.41      2.81 o 
  -4   2  11        4.87        7.95      4.04 o 
  -3   2  11      146.11      158.13     11.63 o 
  -2   2  11       26.70       32.54      8.60 o 
  -1   2  11      128.82      140.16     29.66 o 
   0   2  11      157.97      158.18     15.38 o 
   1   2  11       18.23       13.20      5.48 o 
   2   2  11      111.49      131.32     30.65 o 
   3   2  11       16.00       15.75      6.08 o 
   4   2  11      128.60      114.79     30.20 o 
   5   2  11        6.38        9.72      8.74 o 
  -8   3  11       18.20       13.80      4.23 o 
  -7   3  11       47.41       39.27     11.18 o 
  -6   3  11      102.24       99.90     20.82 o 
  -5   3  11       77.16       76.06     22.61 o 
  -4   3  11        6.06       10.24      4.79 o 
  -3   3  11       78.10       88.30     18.33 o 
  -2   3  11       68.84       63.93     12.14 o 
  -1   3  11        8.00        8.70      5.51 o 
   0   3  11       10.07       14.09      6.45 o 
   1   3  11       21.19       19.92      6.31 o 
   2   3  11       90.56       96.84     17.42 o 
   3   3  11       54.22       69.60     17.46 o 
   4   3  11       13.70       14.52      6.15 o 
  -8   4  11       39.97       30.11     11.29 o 
  -7   4  11        2.57        4.81      3.51 o 
  -6   4  11       96.85       87.69     27.95 o 
  -5   4  11        6.55        4.29      2.58 o 
  -4   4  11      365.36      379.33     12.81 o 
  -3   4  11      196.93      196.13      9.92 o 
  -2   4  11        4.68        5.57      4.30 o 
  -1   4  11       14.06       13.58      5.20 o 
   0   4  11        7.34        7.03      3.01 o 
   1   4  11       90.52      103.25     24.17 o 
   2   4  11       28.28       29.24      6.80 o 
   3   4  11        9.93       12.77      5.36 o 
   4   4  11       60.83       51.34     15.36 o 
  -7   5  11       36.63       26.57     14.06 o 
  -6   5  11       10.00       12.13      5.67 o 
  -5   5  11        2.98        6.57      4.12 o 
  -4   5  11      119.32      114.82     12.96 o 
  -3   5  11      696.12      660.15     19.07 o 
  -2   5  11      156.89      150.19      8.87 o 
  -1   5  11       31.26       25.10     10.10 o 
   0   5  11       34.09       36.16     10.61 o 
   1   5  11        5.13        4.86      3.66 o 
   2   5  11        3.26        3.11      3.72 o 
   3   5  11       62.07       58.10     19.59 o 
  -6   6  11       36.46       37.59     18.35 o 
  -5   6  11       34.73       30.64     13.96 o 
  -4   6  11       89.82       72.56     22.96 o 
  -3   6  11      184.24      154.47     44.40 o 
  -2   6  11      112.25      102.73     28.59 o 
  -1   6  11        1.31        0.91      2.47 o 
   1   6  11       23.99       26.00     12.21 o 
   2   6  11       34.86       24.21     10.62 o 
  -5   7  11        9.85       10.84      4.51 o 
  -4   7  11      139.47      140.28     48.74 o 
  -3   7  11        2.32        2.75      3.21 o 
  -2   7  11       25.61       25.44      9.89 o 
  -1   7  11       23.75       17.18      8.64 o 
   0   7  11       12.04       12.40      5.76 o 
   1   7  11       18.22       20.69      9.40 o 
  -3  -6  12       98.31       91.98     28.76 o 
  -2  -6  12      109.69       81.58     38.67 o 
  -1  -6  12       54.80       38.33     20.79 o 
  -5  -5  12       17.42       18.66      7.15 o 
  -4  -5  12      271.81      288.24     18.94 o 
  -3  -5  12       52.23       41.80     18.53 o 
  -2  -5  12       34.18       26.62     15.18 o 
  -1  -5  12       10.33        8.79      4.17 o 
   0  -5  12       24.60       25.06      9.10 o 
   1  -5  12       37.16       30.72     14.30 o 
  -6  -4  12        4.18        5.49      3.47 o 
  -5  -4  12       12.43       14.03      6.12 o 
  -4  -4  12       69.28       54.54     19.53 o 
  -3  -4  12      162.27      175.64     44.62 o 
  -2  -4  12       23.35       21.52      8.50 o 
  -1  -4  12       99.48       87.45     33.92 o 
   0  -4  12        6.31       13.07      5.74 o 
   1  -4  12        8.70        3.67      2.93 o 
   2  -4  12       22.70       20.82      9.21 o 
  -7  -3  12        5.20        4.19      5.05 o 
  -6  -3  12       32.81       32.08      9.87 o 
  -5  -3  12       28.63       26.26     10.79 o 
  -4  -3  12      108.35       98.04     25.99 o 
  -3  -3  12       62.01       53.64     17.04 o 
  -2  -3  12        4.85        5.93      4.18 o 
  -1  -3  12      110.19      110.55     37.36 o 
   0  -3  12       25.81       18.47      9.93 o 
   1  -3  12      284.68      289.18     14.24 o 
   2  -3  12      103.57      108.18      8.72 o 
   3  -3  12        5.33        7.86      6.35 o 
  -7  -2  12       17.03       18.47     10.06 o 
  -6  -2  12       53.07       51.60     16.44 o 
  -5  -2  12       61.23       54.16     18.05 o 
  -4  -2  12        5.05        5.78      5.47 o 
  -3  -2  12      103.72       87.13     27.64 o 
  -2  -2  12       58.37       47.53     19.62 o 
  -1  -2  12       58.60       66.72     20.15 o 
   0  -2  12      156.86      171.37     18.80 o 
   1  -2  12        6.10        5.23      3.54 o 
   2  -2  12       14.60       14.21      5.96 o 
   3  -2  12      158.31      180.79     11.67 o 
  -7  -1  12        9.80        8.98      5.27 o 
  -6  -1  12        9.13       12.42      4.41 o 
  -5  -1  12       38.42       32.57     11.11 o 
  -4  -1  12       88.96       99.99     30.06 o 
  -3  -1  12       62.51       63.35     20.74 o 
  -2  -1  12        6.54        8.07      5.02 o 
  -1  -1  12       88.12       73.64     26.89 o 
   0  -1  12       14.40       13.84      8.13 o 
   1  -1  12       48.01       50.49     16.05 o 
   2  -1  12       20.37       26.07      7.83 o 
   3  -1  12       49.24       47.12     14.27 o 
  -7   0  12        0.04        4.53      4.23 o 
  -6   0  12       10.66       12.79      6.51 o 
  -5   0  12        7.54        6.75      4.40 o 
  -4   0  12       66.43       59.45     18.28 o 
  -3   0  12       19.48       21.15      6.50 o 
  -2   0  12       99.78      150.24     18.17 o 
  -1   0  12       25.48       18.94      6.79 o 
   0   0  12      180.20      216.34     18.04 o 
   1   0  12        3.50        2.36      3.65 o 
   2   0  12        2.31        3.48      3.39 o 
   3   0  12        5.07        4.72      5.00 o 
  -7   1  12        9.76        9.43      6.02 o 
  -6   1  12        9.18       12.27      6.16 o 
  -5   1  12       37.88       35.04     15.69 o 
  -4   1  12       88.62       90.31     24.75 o 
  -3   1  12       62.38       62.44     15.96 o 
  -2   1  12        6.30        6.11      3.76 o 
  -1   1  12       88.02       75.12     17.38 o 
   0   1  12       14.21       13.46      8.24 o 
   1   1  12       49.08       62.89     19.27 o 
   2   1  12       20.01       24.39      9.60 o 
   3   1  12       49.05       47.82     12.48 o 
  -7   2  12       17.42       16.37     15.28 o 
  -6   2  12       51.90       39.61     14.60 o 
  -5   2  12       61.35       55.24     21.14 o 
  -4   2  12        4.93        3.13      3.05 o 
  -3   2  12      104.35       99.74     26.14 o 
  -2   2  12       57.32       53.24     16.65 o 
  -1   2  12       57.87       61.48     17.66 o 
   0   2  12      156.96      147.65     17.03 o 
   1   2  12        6.18        5.11      3.78 o 
   2   2  12       14.96       14.59      6.51 o 
   3   2  12      158.55      177.31     10.35 o 
  -7   3  12        5.19        4.03      3.40 o 
  -6   3  12       32.62       27.98     10.84 o 
  -5   3  12       29.25       24.92      8.37 o 
  -4   3  12      105.80       90.15     20.54 o 
  -3   3  12       63.77       65.24     20.12 o 
  -2   3  12        4.69        3.22      3.08 o 
  -1   3  12      109.69      115.03     13.99 o 
   0   3  12       26.26       21.05      6.35 o 
   1   3  12      283.70      282.76     15.67 o 
   2   3  12      103.68      102.31     21.98 o 
   3   3  12        5.09        5.14      2.57 o 
  -6   4  12        4.27        4.20      2.84 o 
  -5   4  12       12.38       12.23      5.27 o 
  -4   4  12       69.90       56.82     16.18 o 
  -3   4  12      159.68      167.13      9.46 o 
  -2   4  12       24.71       17.60      7.88 o 
  -1   4  12      102.63      109.83     13.82 o 
   0   4  12        5.95        9.38      4.20 o 
   1   4  12        8.94        9.25      4.66 o 
   2   4  12       22.90       22.90      6.83 o 
  -5   5  12       16.53       14.70      7.34 o 
  -4   5  12      273.33      297.84     16.12 o 
  -3   5  12       51.39       38.94     17.06 o 
  -2   5  12       34.69       29.10      8.44 o 
  -1   5  12       10.19       10.80      4.44 o 
   0   5  12       24.48       26.85     14.79 o 
   1   5  12       36.70       39.89     14.81 o 
  -3   6  12       98.97       86.19     26.85 o 
  -2   6  12      108.27       91.85     29.12 o 
  -1   6  12       53.05       36.56     15.44 o 
  -4  -3  13       15.55       11.08      7.09 o 
  -3  -3  13       45.62       38.70     17.63 o 
  -2  -3  13       10.91       11.77      5.71 o 
  -1  -3  13       58.76       48.03     22.20 o 
  -5  -2  13        7.76        9.65      5.18 o 
  -4  -2  13       48.65       47.13     16.09 o 
  -3  -2  13        4.10        0.67      2.79 o 
  -2  -2  13       37.15       40.74     16.32 o 
  -1  -2  13       42.03       31.74     14.43 o 
   0  -2  13       55.10       44.52     25.68 o 
  -5  -1  13       67.23       63.59     20.74 o 
  -4  -1  13       13.42       12.01      8.34 o 
  -3  -1  13        3.28        1.74      4.24 o 
  -2  -1  13       10.15       10.24      5.03 o 
  -1  -1  13       35.74       33.17     16.84 o 
   0  -1  13      108.59      113.52     16.35 o 
   1  -1  13       43.16        6.51     19.30 o 
  -5   0  13        5.63        7.28      5.01 o 
  -4   0  13       11.89       14.65      5.59 o 
  -3   0  13      129.19      125.87     35.92 o 
  -2   0  13        2.13        1.61      4.88 o 
  -1   0  13      137.16      129.28     39.12 o 
   0   0  13      103.06      112.06     17.11 o 
   1   0  13       10.21       11.17      6.70 o 
  -5   1  13       68.10       60.18     19.78 o 
  -4   1  13       13.71        7.74      4.05 o 
  -3   1  13        3.27        1.81      4.65 o 
  -2   1  13        9.67        7.01      5.22 o 
  -1   1  13       35.25       39.49     14.05 o 
   0   1  13      110.77      103.24     14.90 o 
   1   1  13       43.17       42.58     24.37 o 
  -5   2  13        7.91        9.99      5.95 o 
  -4   2  13       47.67       39.78     12.43 o 
  -3   2  13        4.35        5.03      4.95 o 
  -2   2  13       36.02       33.87     13.14 o 
  -1   2  13       41.75       24.98     14.62 o 
   0   2  13       55.18       45.11     18.62 o 
  -4   3  13       15.08        9.56      5.09 o 
  -3   3  13       45.69       31.08     15.01 o 
  -2   3  13       11.46        8.60      6.23 o 
  -1   3  13       58.27       48.56     13.99 o 
                                                 
